# Supplementary material for: Gene expression in the brain of a migratory songbird during breeding and migration
Source: Mov Ecol. 2016 Feb 15;4:4. doi: 10.1186/s40462-016-0069-6 (PMC4753645; doi:10.1186/s40462-016-0069-6)
Supplement: Additional file 1: — The distribution of positive probes per probe set is shown in Figure S1. The hierarchical clustering including the discarded samples is shown in Figure S2. Gene IDs, fold-change differences and FDR P-values for each of the 22,109 probe sets are available in Table S1. Microarray data are available in the ArrayExpress database (www.ebi.ac.uk/arrayexpress) under accession number E-MTAB-4102. (ZIP 1810 kb) [file 40462_2016_69_MOESM1_ESM.zip]

Archive with 3 entries (3 files):
- Figure S1.docx
- Figure S2.docx
- Supplementary table1.xlsx
