# Supplementary material for: Gene expression in the brain of a migratory songbird during breeding and migration
Source: Mov Ecol. 2016 Feb 15;4:4. doi: 10.1186/s40462-016-0069-6 (PMC4753645; doi:10.1186/s40462-016-0069-6)
Supplement: Additional file 1: — The distribution of positive probes per probe set is shown in Figure S1. The hierarchical clustering including the discarded samples is shown in Figure S2. Gene IDs, fold-change differences and FDR P-values for each of the 22,109 probe sets are available in Table S1. Microarray data are available in the ArrayExpress database (www.ebi.ac.uk/arrayexpress) under accession number E-MTAB-4102. (ZIP 1810 kb) [file 40462_2016_69_MOESM1_ESM.zip › Supplementary table1.xlsx]

## Sheet: Supplimentary table1
Affy ID	Ensembl.Gene.ID	Ensembl gene name	Migration.vs.breeding.estimate.FC	MigBreed.FDR	trochilus.vs.acredula.estimate.FC	trochilus.vs.acredula.FDR
PTA_05.4939.C1.C5501_at	ENSTGUG00000006044	PLTP	-3.43533	0.00220023	1.07432	0.990613
SB02020B1E07.f1_at	ENSTGUG00000002129	FOXF2	-2.78168	2.88e-05	-1.02558	0.99413
PTA_05.4463.C1.C5017_at	ENSTGUG00000008453	GUF1	-2.54984	0.0325829	-2.20729	0.303508
SB02020A2A08.f1_at	ENSTGUG00000003563	GRIA3	-2.36252	0.0463268	-2.29328	0.273393
SB03020A2C09.f1_at	NA		-2.33132	0.210463	-1.21076	0.972256
PTA_05.1481.C1.C1848_at	ENSTGUG00000009234	MGP	-2.25718	0.000329077	-1.0372	0.992814
SB03019B2D08.f1_at	ENSTGUG00000000454	MRPS6	-2.24113	0.00370497	-1.28556	0.717329
PTA_05.6074.C1.C6665_at	ENSTGUG00000000656	CFD	-2.13526	0.000278205	-1.08885	0.967115
0065P0015Z_E05.x0_at	ENSTGUG00000005890		-2.07826	0.000189506	1.36795	0.611315
PTA_05.2219.C1.C2690_at	ENSTGUG00000000571		-2.07693	0.000901308	1.05847	0.985447
SB02018B2E08.f1_at	ENSTGUG00000010521	H1F	-2.05582	0.00284101	1.07615	0.979112
SB02048B2E09.f1_at	ENSTGUG00000015954		-1.98975	0.00120001	1.42708	0.346114
PTA_05.2626.C1.C3122_at	ENSTGUG00000007977	CA4	-1.95674	1.64e-05	1.0224	0.992814
SB03016A1E10.f1_at	NA		-1.92119	1.11e-08	-1.05465	0.929013
PTA_05.3787.C1.C4333_at	NA		-1.87238	2.64e-06	1.20415	0.763853
SB03028B1G06.f1_at	NA		-1.85027	2e-07	1.12614	0.879906
SB03037A2G04.f1_at	NA		-1.83888	0.0149296	-1.35664	0.539887
PTA_05.2117.C1.C2578_at	ENSTGUG00000001191	PIP4K2A	-1.82662	0.076417	-1.02785	0.99388
SB03040A2C10.f1_x_at	NA		-1.79192	0.0347921	-1.86931	0.192653
SB02031B2F03.f1_at	NA		-1.7883	0.0016604	-1.51534	0.172507
PTA_05.989.C1.C1272_at	ENSTGUG00000010596	RGS7	-1.78008	0.00694774	-1.79337	0.104995
SB03025A2H02.f2_at	ENSTGUG00000004128		-1.74752	0.00185624	1.13724	0.918593
PTA_05.112.C1.C157_at	ENSTGUG00000002954	IGFBP7	-1.74412	0.000303244	-1.00398	0.999362
PTA_05.4872.C1.C5428_at	NA		-1.74175	0.000557331	1.25165	0.677545
SB02032A2B07.f2_at	ENSTGUG00000000314	CREBRF	-1.73792	6.65e-07	1.04004	0.968253
PTA_05.7281.C1.C7852_at	ENSTGUG00000000571		-1.71257	0.000969627	1.04974	0.981447
PTA_05.6363.C1.C6951_at	ENSTGUG00000011174	TOX	-1.69933	6.99e-05	1.0333	0.985447
PTA_05.3549.C1.C4098_at	ENSTGUG00000005890		-1.68652	0.00331132	1.25895	0.686276
PTA_05.7232.C1.C7802_at	NA		-1.67551	0.000321898	1.17754	0.789466
PTA_05.7090.C1.C7663_at	ENSTGUG00000017173		-1.67264	0.000185478	1.16044	0.788043
PTA_05.5748.C1.C6330_at	ENSTGUG00000006383	NRSN1	-1.6726	1.54e-05	1.21164	0.658464
PTA_05.1448.C1.C1812_at	ENSTGUG00000004372	HBA2	-1.66865	0.00211065	-1.13254	0.916902
PTA_05.2996.C1.C3514_at	NA		-1.66353	2.08e-07	1.00078	0.999468
SB03002A1G04.f1_at	ENSTGUG00000009039		-1.65131	0.0558838	-1.18766	0.882872
SB02016A1E02.f1_at	ENSTGUG00000001762	PPP2CB	-1.63817	0.068319	1.32518	0.84618
SB03039B1D01.f1_at	NA		-1.63265	0.0197007	1.05208	0.986885
PTA_05.6591.C1.C7172_at	ENSTGUG00000002420	C8G	-1.6132	2.04e-06	1.10731	0.782727
PTA_05.129.C1.C181_at	ENSTGUG00000004392		-1.60844	0.00699848	-1.25305	0.78251
SB02033A2C08.f1_at	NA		-1.60437	0.00363348	-1.03415	0.989127
SB02033A2A06.f1_at	ENSTGUG00000000700	KLF2	-1.60399	0.0294339	1.19721	0.880934
PTA_05.1769.C1.C2194_at	NA		-1.59555	0.00010695	-1.08552	0.919492
SB03027B1E10.f1_at	ENSTGUG00000000746		-1.59421	0.118771	-1.11074	0.964275
SB02046A1B05.f1_at	NA		-1.5922	0.00123208	-1.17957	0.808214
0063P0005Z_F10.x0_s_at	ENSTGUG00000012657	ELMOD1	-1.58705	0.0131419	1.21408	0.769024
PTA_05.3832.C1.C4379_at	ENSTGUG00000015659	FTL	-1.58447	0.00862822	1.09553	0.961621
PTA_05.665.C1.C860_at	ENSTGUG00000009658	DACT2	-1.58262	8.28e-06	-1.08392	0.854206
0063P0025Z_A09.x0_at	ENSTGUG00000009842		-1.56988	0.00211642	1.10228	0.824573
SB010024000D12_at	NA		-1.56354	0.177824	1.45701	0.619672
SB03037B1B04.f1_s_at	ENSTGUG00000013508	POU2F1	-1.55528	0.0230547	1.06814	0.955087
SB03049A1H02.f1_at	ENSTGUG00000011799	NOVA1	-1.548	0.0713326	-1.11107	0.967623
PTA_05.3451.C1.C3999_at	ENSTGUG00000011557		-1.5455	0.00596626	-1.13656	0.770359
SB03029B2D05.f1_at	ENSTGUG00000009451	SOD3	-1.53985	0.00161715	1.15029	0.841985
SB03044B1G06.f1_at	NA		-1.53885	3.08e-06	1.02965	0.977594
0063P0020Z_G08.x0_at	ENSTGUG00000002325	TBC1D9	-1.53884	0.0222803	1.00102	0.999468
0063P0005Z_C10.x0_s_at	ENSTGUG00000007281	MICU3	-1.52994	0.0102443	1.32127	0.371139
0061P0028Z_E08.x0_s_at	ENSTGUG00000000512	SNCB	-1.52591	0.0059871	1.19428	0.794546
PTA_05.2460.C1.C2945_at	NA		-1.52374	0.0287196	-1.49115	0.24096
SB03045A2C09.f1_at	NA		-1.52217	0.00366161	-1.05414	0.978183
SB02030B1B01.f1_at	NA		-1.52113	0.111656	-1.33553	0.611
SB010020000H06_at	NA		-1.52012	0.002779	1.04511	0.977786
SB03040B2A01.f1_at	ENSTGUG00000000611	CLINT1	-1.51718	0.0252347	1.26186	0.651392
PTA_05.7108.C1.C7679_at	NA		-1.51675	0.00146562	1.1545	0.786497
SB03045B1D09.f1_at	ENSTGUG00000010999	CRY1	-1.5157	0.0201466	1.26529	0.621376
PTA_05.7078.C1.C7651_at	ENSTGUG00000000315		-1.51527	0.00967627	1.18533	0.768585
PTA_05.2102.C1.C2560_at	ENSTGUG00000003338	MCTS1	-1.51325	0.0137317	1.16673	0.813539
SB03040A2C10.f1_at	NA		-1.50835	0.180678	-1.70587	0.313047
SB03002B1D09.f1_at	ENSTGUG00000001177	FAM13B	-1.50645	0.00211934	1.06553	0.964544
SB02048A2G08.f1_at	ENSTGUG00000011494	ZFP36L1	-1.5044	0.000165818	1.20301	0.565257
SB03004B1D06.f1_at	ENSTGUG00000010915	PCCA	-1.49867	0.0724014	-1.43788	0.376626
SB03043B1C04.f1_at	NA		-1.49821	0.000105939	1.15597	0.713382
SB010016000C09_at	ENSTGUG00000008192	SDCCAG8	-1.49628	0.0720971	1.09199	0.974723
PTA_05.4992.C1.C5558_s_at	NA		-1.49586	0.000898299	1.08661	0.926744
SB02014B1G06.f1_at	NA		-1.49523	0.0434816	1.08895	0.952635
0058P0030Z_F02.x0_at	ENSTGUG00000012047	YBX3	-1.49398	0.0335891	1.14741	0.864893
SB02049B2C02.f1_at	ENSTGUG00000005833	EDN1	-1.4906	0.0210821	1.03945	0.987076
0058P0062Z_E12.x0_at	ENSTGUG00000005942	DNAJB2	-1.49031	0.000552725	1.18355	0.681643
PTA_05.918.C1.C1183_s_at	ENSTGUG00000010225	ATF4	-1.48509	1.44e-05	1.10697	0.823044
SB03037A2A04.f1_at	ENSTGUG00000005315	FOXP2	-1.48285	0.0679618	-1.34121	0.453022
PTA_05.6366.C1.C6954_at	NA		-1.47636	0.0232438	1.0424	0.984143
SB010001001F08_at	ENSTGUG00000010800	ARGLU1	-1.47328	0.00358594	1.17987	0.708881
PTA_05.2926.C1.C3443_at	ENSTGUG00000004281	PTPLB	-1.47311	0.242402	1.27706	0.816137
PTA_05.186.C1.C270_at	NA		-1.47276	0.00457985	1.1647	0.759374
PTA_05.4418.C1.C4971_at	ENSTGUG00000000454	MRPS6	-1.47221	0.000458429	1.02942	0.968179
PTA_05.4966.C1.C5528_at	ENSTGUG00000012217	FOS	-1.47099	0.0601849	1.03245	0.992814
SB03026A2G12.f1_at	ENSTGUG00000005331	KIAA43	-1.47077	0.0326841	1.30884	0.448485
PTA_05.5902.C1.C6486_at	NA		-1.47048	0.13987	-1.12133	0.941939
SB03041B2G11.f1_at	ENSTGUG00000000417	NFIL3	-1.46953	0.00302009	1.20372	0.450125
SB02037B1H08.f1_s_at	NA		-1.46743	0.0290816	1.32996	0.651954
PTA_05.7077.C1.C7649_s_at	NA		-1.46693	0.0104123	-1.12813	0.854016
SB03009B1A11.f1_at	NA		-1.46611	0.0103163	1.20594	0.675443
SB02023B2H08.f1_at	ENSTGUG00000009799	USP1	-1.4658	0.0589292	-1.01228	0.997398
SB03039B2D06.f1_at	ENSTGUG00000004209	ARIH1	-1.46502	0.0163145	1.17275	0.782176
SB02028B2A07.f1_at	ENSTGUG00000012703	CDKN1B	-1.46305	0.0520174	1.14823	0.866433
SB02020A2A06.f1_at	ENSTGUG00000003040	HACL1	-1.46258	0.000560769	1.02885	0.986712
PTA_05.3217.C1.C3750_at	ENSTGUG00000007259	PPP6C	-1.46226	0.00447065	1.15704	0.822954
0064P0011Z_E01.x0_s_at	ENSTGUG00000006133	SNAP25	-1.45937	0.00498478	1.23474	0.530189
0065P0024Z_B08.x0_at	ENSTGUG00000011847	GJA1	-1.45821	8.13e-05	1.08089	0.896733
PTA_05.2582.C1.C3075_at	ENSTGUG00000000772		-1.45818	0.00121342	1.21841	0.33583
PTA_05.4949.C1.C5510_s_at	ENSTGUG00000007759	SH3GL3	-1.45452	3.33e-05	1.10246	0.825293
PTA_05.972.C1.C1254_at	ENSTGUG00000010810	SF3B5	-1.45361	0.00533294	1.10855	0.911021
SB03041B1F06.f1_s_at	ENSTGUG00000007008		-1.45229	0.00378342	1.19541	0.453022
SB02040A1C07.f1_at	NA		-1.45192	0.000203182	-1.14286	0.722603
0064P0014Z_G06.x0_at	ENSTGUG00000008629	CDK17	-1.45166	0.0076104	1.1812	0.715663
SB03020B2D06.f1_at	ENSTGUG00000003338	MCTS1	-1.45125	0.00077341	-1.02887	0.986712
PTA_05.5808.C1.C6391_at	ENSTGUG00000010003	NPAS2	-1.45085	0.00615701	1.23214	0.426477
SB03049B1E03.f1_at	ENSTGUG00000003679	RACGAP1	-1.44804	0.00456622	-1.08942	0.910858
SB02004A2E05.f1_at	ENSTGUG00000009325		-1.44551	0.003192	1.12125	0.871651
SB03018B2H02.f1_at	ENSTGUG00000002522	DGKB	-1.44479	0.00119181	1.2187	0.471061
PTA_05.7627.C1.C8182_at	ENSTGUG00000001151	SRFBP1	-1.44039	0.0652829	-1.54254	0.215007
SB010005001G09_at	NA		-1.43995	0.115432	1.02367	0.993497
SB03011B2E09.f1_at	ENSTGUG00000011100	PLAG1	-1.43961	0.000148186	1.02035	0.987387
PTA_05.7255.C1.C7825_at	ENSTGUG00000004281	PTPLB	-1.43941	0.203426	1.27238	0.783913
PTA_05.5298.C1.C5879_at	ENSTGUG00000004727	MRAS	-1.4379	0.00257334	1.10844	0.854016
PTA_05.411.C1.C557_at	NA		-1.43671	0.00236194	1.20657	0.40073
SB03027A1B08.f1_at	NA		-1.4362	0.100016	1.1588	0.867576
SB03015B1E03.f1_at	ENSTGUG00000009887		-1.43602	5.54e-05	1.12861	0.739114
PTA_05.687.C1.C891_s_at	ENSTGUG00000000658		-1.43425	0.000361933	1.03779	0.973941
SB02035A1G03.f1_at	NA		-1.43407	0.0171335	1.04645	0.984501
SB02034A1B11.f1_at	ENSTGUG00000006125	SLC38A2	-1.43363	0.00678835	1.32239	0.248983
SB03047B2B11.f1_at	ENSTGUG00000012687		-1.43265	0.0107555	1.2133	0.612658
0063P0033Z_C02.x0_at	ENSTGUG00000002208	PRPF4B	-1.43197	0.00472182	1.19109	0.453022
PTA_05.6481.C1.C7064_at	NA		-1.43171	2.78e-05	-1.15138	0.295281
SB03011A1G03.f1_at	ENSTGUG00000010582		-1.43116	0.00251881	1.14502	0.759746
PTA_05.6863.C1.C7427_at	NA		-1.43115	0.00127059	1.04491	0.973941
PTA_05.2067.C1.C2516_at	ENSTGUG00000005633	LMO2	-1.43094	0.00115594	1.00296	0.999362
SB03015B2B10.f1_at	ENSTGUG00000006534	GNS	-1.42964	0.229296	-1.13247	0.941939
0063P0020Z_F09.x0_at	ENSTGUG00000003895	AP3B1	-1.42842	0.0346936	1.20488	0.800611
PTA_05.5579.C1.C6169_at	ENSTGUG00000011847	GJA1	-1.42839	0.000405506	1.03558	0.978183
SB02040A2D04.f1_at	ENSTGUG00000001606	THRAP3	-1.42751	0.00695385	1.21644	0.446284
SB03042A1F07.f1_at	ENSTGUG00000015195		-1.42695	0.00921504	-1.02819	0.986885
PTA_05.6238.C1.C6829_at	ENSTGUG00000008655	MRPS7	-1.42651	0.0242862	-1.20152	0.581771
SB010012000D11_at	ENSTGUG00000012488	MTSS1	-1.42598	0.0272664	1.11415	0.918816
SB02011B2C01.f1_at	NA		-1.4244	7.91e-06	1.13334	0.677545
SB02042B1E02.f1_at	ENSTGUG00000008143	TLK1	-1.4235	0.0059871	1.23819	0.454013
SB02015B2H10.f1_at	ENSTGUG00000000454	MRPS6	-1.42321	0.00101957	1.05069	0.910796
PTA_05.2081.C2.C2534_s_at	ENSTGUG00000001893	MRPL17	-1.41935	0.000137059	1.04877	0.949446
SB03016B1A02.f1_at	ENSTGUG00000009101	GPR123	-1.41858	0.0240045	1.24494	0.453022
SB02026B2H06.f1_s_at	ENSTGUG00000000301	SDHD	-1.41644	0.00211934	1.18312	0.608673
0058P0025Z_B12.x0_at	ENSTGUG00000017375		-1.41585	0.00433705	1.10003	0.870393
PTA_05.2090.C1.C2544_s_at	ENSTGUG00000013752		-1.41582	9.08e-05	1.02032	0.986885
PTA_05.24.C1.C34_at	ENSTGUG00000010596	RGS7	-1.41508	0.005463	-1.03856	0.978183
SB03036B2H05.f1_at	ENSTGUG00000000299	DUSP1	-1.41495	0.0188277	1.11549	0.911589
SB03044B2B04.f1_at	ENSTGUG00000012848	MARK3	-1.41473	0.275371	1.35235	0.704013
PTA_05.3769.C1.C4316_at	ENSTGUG00000004276	WASL	-1.41283	9.83e-06	1.12064	0.724869
0063P0015Z_E07.x0_s_at	ENSTGUG00000016669		-1.41266	0.000290715	1.19047	0.273568
PTA_05.2423.C1.C2904_at	ENSTGUG00000005122		-1.4113	2.87e-05	1.02124	0.985447
SB03007A1D07.f1_at	ENSTGUG00000007520	IWS1	-1.41122	4.55e-06	1.11413	0.740391
SB03034B2F02.f1_s_at	ENSTGUG00000004610	MAF	-1.41078	0.171202	1.2567	0.753172
PTA_05.4546.C1.C5104_at	ENSTGUG00000007092	ANXA7	-1.4092	0.285434	-1.20102	0.882719
0061P0024Z_B08.x0_at	NA		-1.40784	0.0409464	1.26296	0.541045
PTA_05.7038.C1.C7608_at	ENSTGUG00000007601	MAP1LC3B	-1.40755	0.0226709	-1.02458	0.992814
0063P0028Z_D03.x0_at	ENSTGUG00000002705	DUSP1	-1.40529	0.00242552	-1.01334	0.99388
PTA_05.4066.C1.C4607_at	NA		-1.40477	0.00658985	-1.01063	0.995202
SB02034A2D06.f1_at	ENSTGUG00000010099	EIF5B	-1.40463	0.0121765	1.23066	0.511346
SB03022B2D06.f1_at	ENSTGUG00000015459	SFXN5	-1.40347	0.000983456	1.22674	0.252488
PTA_05.7660.C1.C8211_at	ENSTGUG00000013213	CD2AP	-1.40244	0.00622174	1.04087	0.982923
SB03011B1G02.f1_s_at	ENSTGUG00000009146	NAP1L4	-1.39863	0.00018225	-1.01996	0.987076
0058P0004Z_E07.x0_at	NA		-1.39854	0.0208071	-1.26029	0.387292
SB010016000C02_at	NA		-1.39802	0.179022	1.54012	0.333721
PTA_05.7545.C1.C8113_at	ENSTGUG00000005519	LCAT	-1.39783	0.0001256	1.09113	0.838994
0058P0003Z_C12.x0_s_at	ENSTGUG00000015628	PTGES3	-1.3973	0.0101941	1.24798	0.612658
0065P0019Z_H10.x0_s_at	ENSTGUG00000002766	TPRG1L	-1.39683	0.00191762	1.14267	0.724869
0065P0003Z_E04.x0_s_at	NA		-1.39513	0.0590504	1.11066	0.945675
SB03043B2F04.f1_at	NA		-1.39438	0.0506735	-1.28836	0.431876
SB02047A2C03.f1_s_at	ENSTGUG00000000056	ARCN1	-1.39348	0.0155619	1.25213	0.452919
PTA_05.3229.C1.C3762_at	ENSTGUG00000014012		-1.3933	0.0066869	1.19813	0.710194
PTA_05.2018.C1.C2465_at	ENSTGUG00000004013	LEF1	-1.39328	0.000614866	-1.0031	0.99908
PTA_05.6928.C1.C7492_s_at	ENSTGUG00000003591	COX14	-1.39207	0.0399403	-1.31888	0.333685
0063P0009Z_A02.x0_at	NA		-1.3917	0.0057918	1.29492	0.235051
PTA_05.3727.C1.C4276_s_at	ENSTGUG00000012998	ID2	-1.3906	0.000114054	1.13067	0.412446
SB02013A2H09.f1_at	ENSTGUG00000008287	SPHKAP	-1.39017	0.104178	-1.28476	0.785433
PTA_05.7275.C1.C7846_at	ENSTGUG00000006887		-1.38968	0.000257416	1.00115	0.999468
PTA_05.3930.C1.C4475_at	ENSTGUG00000008869	EXOC6	-1.38965	0.0293295	-1.25073	0.434566
SB03045A2F04.f1_at	NA		-1.38846	0.0761283	-1.3114	0.448797
SB03025A1D09.f2_at	ENSTGUG00000011425	SRSF5	-1.38808	0.0209301	1.42264	0.162154
SB03012A2D01.f1_at	NA		-1.38754	0.000179303	1.12085	0.704892
0062P0001Z_G07.x0_at	ENSTGUG00000005726	TARSL2	-1.38738	0.00146667	1.04128	0.97115
SB02042B1F05.f1_at	ENSTGUG00000008838	ZIC1	-1.38675	0.00740759	1.05913	0.967115
PTA_05.7534.C1.C8102_at	ENSTGUG00000009162	PXK	-1.3867	0.00279652	1.20245	0.473402
SB010010000A08_at	ENSTGUG00000001807	ANK2	-1.38594	0.0270644	1.21477	0.610463
PTA_05.7302.C1.C7876_at	ENSTGUG00000014461	SPAG7	-1.38591	0.000447182	1.17199	0.534209
SB03003A1C12.f1_at	ENSTGUG00000002613	HDAC9	-1.38481	0.0328949	-1.19462	0.581545
SB03005A1E09.f1_at	ENSTGUG00000002518		-1.38449	0.0177216	1.16708	0.724869
0063P0024Z_G12.x0_s_at	ENSTGUG00000010713	PVALB-2	-1.38442	4.55e-06	1.09265	0.79776
SB03029A2G09.f1_at	NA		-1.38382	3.83e-05	1.00745	0.996138
0064P0018Z_F02.y0_at	NA		-1.38173	0.00959277	1.12904	0.864509
SB03044B2E02.f1_at	NA		-1.38051	0.002779	-1.00243	0.999362
SB03037B1B12.f1_at	ENSTGUG00000006126	MKKS	-1.38034	0.0358843	-1.45355	0.159205
0033P0001Z_B09.x0_x_at	ENSTGUG00000007119	PSMB7	-1.38019	0.0117285	1.09255	0.924796
SB03039A2B05.f1_at	NA		-1.38018	0.0207613	-1.01327	0.99618
PTA_05.3354.C1.C3901_at	NA		-1.38012	0.00013989	-1.15269	0.309379
0065P0011Z_E06.x0_s_at	ENSTGUG00000004464	NEFL	-1.37997	0.0109969	1.11684	0.829328
0063P0014Z_E06.x0_at	NA		-1.37954	0.0111567	1.28839	0.266453
PTA_05.4221.C1.C4774_at	ENSTGUG00000007385	KRR1	-1.37925	0.000428812	1.13776	0.676276
PTA_05.1798.C1.C2230_at	ENSTGUG00000011206	SOX21	-1.37872	0.00361117	1.1616	0.657842
PTA_05.917.C2.C1182_at	NA		-1.37861	0.010097	1.03717	0.984143
SB02040B1D05.f1_at	ENSTGUG00000007514	SALL1	-1.37859	0.0132959	-1.15632	0.604375
PTA_05.7233.C2.C7804_at	ENSTGUG00000004452		-1.37826	0.0340677	1.21317	0.62155
SB02048A2A08.f1_at	ENSTGUG00000004537	SLC32A1	-1.37711	0.00186286	1.06811	0.919396
SB02028A2C04.f1_at	ENSTGUG00000012299		-1.37693	0.026007	1.24327	0.478653
SB02029A2A02.f1_at	ENSTGUG00000011894	RFXAP	-1.37416	0.000273878	1.13809	0.658879
PTA_05.7118.C1.C7689_at	ENSTGUG00000012703	CDKN1B	-1.37386	6.52e-05	1.11569	0.676276
0062P0003Z_F05.x0_at	ENSTGUG00000009636		-1.3733	0.0027215	1.14322	0.771253
0058P0059Z_D09.x0_at	NA		-1.37255	0.0518062	1.01207	0.997885
SB02013A2D08.f1_at	ENSTGUG00000009383	QKI	-1.37174	0.0168689	1.14726	0.766298
PTA_05.356.C1.C478_at	ENSTGUG00000007572	SYT1	-1.37135	0.0191416	1.2914	0.296248
PTA_05.1174.C1.C1488_at	ENSTGUG00000017259		-1.37134	0.0227698	1.01348	0.99413
PTA_05.6430.C1.C7016_at	ENSTGUG00000012657	ELMOD1	-1.37041	0.00322081	1.116	0.797151
SB03025A2G03.f2_at	ENSTGUG00000009238	TOB1	-1.3704	0.00150047	1.14506	0.672799
SB03047A2G12.f1_at	ENSTGUG00000002114	EGFLAM	-1.37032	0.0744967	-1.06198	0.966959
PTA_05.305.C1.C422_at	ENSTGUG00000007874	RPL13	-1.37017	0.000307733	-1.03142	0.976251
PTA_05.2564.C1.C3054_at	ENSTGUG00000001779	DCTN6	-1.37013	0.044192	1.18479	0.80947
PTA_05.5930.C1.C6516_at	NA		-1.37011	0.013319	1.06914	0.89443
PTA_05.1454.C1.C1818_at	ENSTGUG00000012929	HSPA2	-1.36986	0.0269481	-1.1881	0.797353
PTA_05.7284.C1.C7855_at	ENSTGUG00000006944	OGT	-1.36931	0.00539369	1.20321	0.475534
PTA_05.4721.C1.C5284_s_at	NA		-1.36855	0.00243733	1.02163	0.987137
SB010021000B09_at	NA		-1.36843	0.000129317	-1.0355	0.97007
SB02003B2A01.f1_at	ENSTGUG00000008654	CDKN2C	-1.36825	0.00528068	-1.02504	0.98816
0064P0012Z_F10.x0_at	ENSTGUG00000002626	RAB3C	-1.36779	0.0177163	1.38493	0.163661
SB010021000D09_at	ENSTGUG00000003831	AAK1	-1.36696	0.0226324	-1.0547	0.942317
PTA_05.2875.C1.C3388_at	ENSTGUG00000001191	PIP4K2A	-1.3669	0.211952	1.4161	0.224791
SB03034A1C08.f1_at	NA		-1.36508	0.0811252	1.11709	0.93983
PTA_05.1336.C1.C1686_s_at	NA		-1.3643	0.0595732	1.15609	0.79776
PTA_05.3057.C1.C3578_at	ENSTGUG00000009842		-1.36413	0.00136896	-1.11715	0.562074
PTA_05.235.C1.C335_at	ENSTGUG00000001517	GNG11	-1.36343	0.0188922	1.0108	0.997398
SB03004B2A11.f1_at	ENSTGUG00000011605	ZFHX4	-1.36283	0.00722832	-1.05053	0.927212
PTA_05.745.C1.C970_at	ENSTGUG00000007038		-1.36264	0.371814	-1.16618	0.923156
PTA_05.1197.C1.C1519_s_at	ENSTGUG00000011115	PRDX3	-1.36233	0.0146037	1.03734	0.984143
SB02044A1H03.f1_s_at	ENSTGUG00000011119	C12orf45	-1.36194	0.00668535	1.18217	0.693825
SB02029A1G06.f1_at	ENSTGUG00000001148	GAD65	-1.36097	0.10151	-1.20946	0.853117
PTA_05.7197.C1.C7768_at	ENSTGUG00000007468	ZC3H6	-1.36093	6.99e-05	1.11499	0.417709
0061P0006Z_B06.x0_at	ENSTGUG00000016496	STAMBPL1	-1.36081	0.000479588	1.01762	0.988033
PTA_05.3305.C3.C3843_s_at	ENSTGUG00000013463	SOD1	-1.36069	0.000765468	-1.00212	0.999362
PTA_05.2090.C1.C2544_at	ENSTGUG00000013752		-1.36064	0.000102616	1.10584	0.701385
PTA_05.774.C1.C1013_at	NA		-1.36007	0.00415075	1.10921	0.813585
PTA_05.4426.C1.C4978_at	ENSTGUG00000009216	LUC7L3	-1.35988	0.0075458	1.20997	0.37874
SB02034A1A01.f1_s_at	ENSTGUG00000000026		-1.35974	0.0184157	-1.28503	0.272363
SB03028B2E05.f1_at	ENSTGUG00000004225	SLC6A11	-1.35943	0.0325829	1.22489	0.542725
PTA_05.253.C2.C356_at	NA		-1.359	0.0472235	-1.23879	0.452919
0063P0032Z_G04.x0_s_at	ENSTGUG00000014941	MAPRE3	-1.35835	0.023201	1.12076	0.826974
PTA_05.2827.C2.C3337_at	ENSTGUG00000000880	HNRNPR	-1.35706	0.0255035	1.1404	0.788043
SB03048A1C07.f1_at	ENSTGUG00000004276	WASL	-1.35585	0.00242344	1.1444	0.454013
PTA_05.7292.C1.C7864_at	ENSTGUG00000009957	AGT	-1.35542	0.0209566	1.20779	0.452919
PTA_05.7050.C1.C7620_at	ENSTGUG00000013472	PLEKHB1	-1.35523	0.0011473	1.10264	0.814461
PTA_05.6858.C1.C7423_at	NA		-1.35515	0.000651768	1.09755	0.822164
PTA_05.607.C1.C786_at	NA		-1.35397	0.000346151	-1.00213	0.999362
PTA_05.3830.C3.C4377_at	ENSTGUG00000016967	RGS4	-1.35312	0.0126673	1.1989	0.535127
0063P0031Z_C10.x0_s_at	ENSTGUG00000004393	PPP2R4	-1.3527	0.00951922	1.13038	0.771253
0063P0017Z_D09.x0_at	ENSTGUG00000008784	STAU1	-1.35182	0.00335372	1.15593	0.630582
PTA_05.3622.C1.C4179_at	NA		-1.35052	0.375435	-1.25235	0.816137
PTA_05.1436.C1.C1791_s_at	ENSTGUG00000006533	B5G2T6_TAEGU	-1.35029	0.00173001	1.03839	0.973941
PTA_05.5860.C1.C6443_at	ENSTGUG00000009452	DHX15	-1.34991	0.0224357	1.20262	0.453022
PTA_05.464.C1.C610_at	ENSTGUG00000004996	POLR2C	-1.34961	0.000479588	1.15627	0.541132
PTA_05.1484.C3.C1853_at	ENSTGUG00000001124	RSRP1	-1.34937	0.00689367	1.0452	0.974601
SB03016B2H09.f1_at	ENSTGUG00000004882	BIN1	-1.34928	0.132229	-1.01281	0.997946
SB02048A1E09.f1_at	NA		-1.34885	0.0344551	1.09047	0.938791
0063P0007Z_D10.x0_at	ENSTGUG00000009782	NCL	-1.34859	0.00673524	1.24784	0.265317
SB02042B1G05.f1_at	ENSTGUG00000001934	CDH9	-1.34813	0.144506	-1.0664	0.968718
PTA_05.6423.C1.C7009_at	ENSTGUG00000006938	FAM11B	-1.34792	0.00673877	1.01705	0.993497
PTA_05.3304.C1.C3840_at	ENSTGUG00000004062	ITGB5	-1.34712	8.51e-06	-1.02437	0.97115
SB03008A2B10.f1_s_at	ENSTGUG00000001574	DND1	-1.34605	0.00676222	1.18982	0.622898
0065P0004Z_D03.x0_at	ENSTGUG00000003320		-1.34584	0.00554091	-1.02461	0.986712
0063P0026Z_H03.x0_at	ENSTGUG00000015686		-1.3456	0.00902998	1.10732	0.823469
PTA_05.189.C1.C274_at	ENSTGUG00000004809	AIF1L	-1.34518	0.0250632	1.03569	0.986712
PTA_05.1998.C1.C2444_at	NA		-1.34513	0.0108085	1.21944	0.448797
PTA_05.5973.C1.C6563_at	ENSTGUG00000006383	NRSN1	-1.34511	8.92e-09	1.01601	0.960664
0065P0010Z_D11.x0_at	ENSTGUG00000005490	IKBKB	-1.34439	0.0176934	-1.16015	0.804997
PTA_05.5337.C1.C5922_at	ENSTGUG00000004386	CUX1	-1.34328	0.00111256	1.14219	0.432444
SB03041A1D03.f1_at	ENSTGUG00000010999	CRY1	-1.34249	0.000405506	1.12579	0.674688
SB02038A1B01.f1_at	ENSTGUG00000002730	KIF2A	-1.34175	0.0264309	1.24115	0.448797
PTA_05.7082.C1.C7655_at	ENSTGUG00000010967	DOCK9	-1.3417	0.0303575	1.19516	0.608673
PTA_05.7054.C1.C7624_at	ENSTGUG00000007885		-1.34145	0.0206835	1.00181	0.999468
PTA_05.450.C1.C596_at	NA		-1.34124	0.0603163	1.2098	0.630582
SB03011A2E12.f1_at	NA		-1.3412	0.0348656	-1.16065	0.632341
SB03007A2F08.f1_at	ENSTGUG00000004487		-1.34119	1.83e-05	1.07913	0.784972
SB03024B2C10.f1_at	NA		-1.34093	0.000612923	1.10066	0.788829
PTA_05.2187.C1.C2653_at	ENSTGUG00000013820		-1.34023	0.0059871	1.21366	0.313047
PTA_05.3286.C1.C3824_at	NA		-1.33982	0.0115024	1.19916	0.487837
PTA_05.2779.C1.C3286_at	ENSTGUG00000009775		-1.33952	0.0308118	1.30856	0.273393
PTA_05.7017.C1.C7583_at	ENSTGUG00000004611	ABAT	-1.33909	0.000557331	1.13986	0.611001
PTA_05.758.C1.C989_at	NA		-1.33903	0.000310479	1.1012	0.772814
SB03050B2D11.f1_at	ENSTGUG00000007127	GJB1	-1.33901	0.00727798	1.15338	0.65976
SB03039A2E08.f1_at	NA		-1.33875	0.00337888	-1.0041	0.99895
SB02034A1H01.f1_at	ENSTGUG00000002473	RABL6	-1.33861	0.00034695	-1.03207	0.973687
SB02040B2H06.f1_at	ENSTGUG00000003709	PHF2	-1.33749	0.00682844	1.1943	0.454013
PTA_05.1517.C2.C1901_at	NA		-1.33723	0.0146957	1.04789	0.976214
AY585716_s_at	ENSTGUG00000010999	CRY1	-1.33698	0.0132882	1.10879	0.823469
SB03034A2C09.f1_at	NA		-1.3358	0.127373	1.24521	0.628054
0064P0018Z_F04.x0_at	ENSTGUG00000002022	NSF	-1.3358	0.0681252	1.26085	0.448797
PTA_05.550.C1.C712_at	ENSTGUG00000009801	RPLP2	-1.33559	0.0755183	-1.47074	0.165253
PTA_05.4282.C1.C4836_at	ENSTGUG00000004943		-1.33541	0.184265	1.17661	0.794546
SB03041A2G04.f1_at	NA		-1.33519	0.271446	1.12996	0.922717
SB02027B1C12.f1_at	ENSTGUG00000009493	UPF3A	-1.3336	0.125059	-1.17643	0.787551
SB03012A1E09.f1_at	ENSTGUG00000000314	CREBRF	-1.3336	0.0026421	1.16793	0.381526
PTA_05.6275.C1.C6868_at	ENSTGUG00000017302	KIFAP3	-1.33328	0.0616221	1.2779	0.439194
SB03026B1C07.f1_at	NA		-1.33327	0.032612	-1.25045	0.362317
PTA_05.1271.C1.C1611_at	ENSTGUG00000002166	MRPS5	-1.33322	0.00307622	1.17247	0.376626
SB010013001H11_at	ENSTGUG00000002522	DGKB	-1.33244	0.14848	1.16263	0.822683
PTA_05.6748.C1.C7327_at	NA		-1.33236	0.000648758	1.0528	0.926367
SB03045A2F09.f1_s_at	ENSTGUG00000010999	CRY1	-1.33205	0.00275825	1.14884	0.448797
SB03051B1H02.f1_at	ENSTGUG00000013037	TAF1B	-1.33177	0.00243275	-1.13963	0.736048
PTA_05.7333.C1.C7908_at	ENSTGUG00000007684	MRGBP	-1.33087	0.0152697	1.11036	0.887773
SB02014B1C01.f1_at	NA		-1.33079	0.00389358	-1.00393	0.99908
PTA_05.7560.C1.C8124_at	ENSTGUG00000007183	SPTBN1	-1.33044	0.0735974	1.39092	0.252488
0033P0001Z_A03.x0_at	ENSTGUG00000008771		-1.33039	0.00826884	1.20333	0.614464
0065P0024Z_A04.x0_at	NA		-1.33033	0.0441635	1.24958	0.450125
SB02047B1D03.f1_at	NA		-1.3301	0.0483797	-1.04059	0.986712
SB03041B1F06.f1_at	ENSTGUG00000007008		-1.3297	0.00389887	1.18807	0.452919
0064P0007Z_C01.x0_at	ENSTGUG00000001434	CDK14	-1.32917	0.032612	1.18442	0.626673
PTA_05.942.C1.C1214_at	NA		-1.3291	3.97e-07	1.02357	0.977594
SB03027B2A06.f1_at	ENSTGUG00000013463	SOD1	-1.32898	0.00334777	1.00552	0.997946
PTA_05.6554.C2.C7131_s_at	NA		-1.32878	0.021022	1.24563	0.585309
SB02049A1D03.f1_at	ENSTGUG00000007180		-1.32869	0.000901308	1.05899	0.930915
PTA_05.7600.C1.C8157_at	ENSTGUG00000011847	GJA1	-1.32847	1.9e-05	-1.08055	0.452919
SB03026B1H09.f1_at	NA		-1.32836	0.0387446	-1.04635	0.97115
PTA_05.4183.C1.C4734_at	ENSTGUG00000006011	PCIF1	-1.32818	0.000455098	-1.0029	0.99908
0058P0052Z_B11.x0_s_at	NA		-1.32813	0.00559039	1.00846	0.997398
PTA_05.1579.C3.C1977_at	ENSTGUG00000006666		-1.32803	0.00677404	1.06739	0.946012
SB03007A1A12.f1_at	ENSTGUG00000016925		-1.32795	0.00991387	1.00136	0.999468
SB02018B2C06.f1_at	NA		-1.32761	0.00136328	1.12847	0.453022
PTA_05.3102.C1.C3630_at	NA		-1.3272	0.207647	-1.13559	0.870256
PTA_05.368.C1.C501_s_at	ENSTGUG00000017025	RPL13A	-1.32701	0.00375306	1.00598	0.997946
PTA_05.856.C1.C1112_at	ENSTGUG00000003559	AK1	-1.32699	6.5e-05	1.02381	0.977594
SB02036A2F06.f1_at	ENSTGUG00000010558	WHSC1	-1.32696	0.00182176	1.10805	0.769336
SB02014A1A08.f2_at	ENSTGUG00000010592	TTC14	-1.32637	0.0184515	1.11519	0.724018
0061P0006Z_F03.x0_at	ENSTGUG00000000852	PFKP	-1.32525	0.00106758	1.10675	0.759374
PTA_05.6497.C1.C7077_at	ENSTGUG00000001187	PNRC2	-1.3247	0.00240835	1.15647	0.403289
PTA_05.2487.C1.C2976_at	NA		-1.32446	0.00150047	1.10375	0.779981
PTA_05.2955.C1.C3472_at	ENSTGUG00000004797		-1.32381	0.00763474	-1.01769	0.989379
SB03021B1A08.f1_s_at	NA		-1.32353	0.00475991	-1.06481	0.943375
SB02037B1H09.f1_at	ENSTGUG00000006573	CDKN2AIP	-1.32346	0.00125216	1.03309	0.977594
PTA_05.1172.C1.C1485_s_at	ENSTGUG00000009742	MORF4L1	-1.32337	0.0291396	1.10984	0.906229
SB02032A1B02.f2_at	ENSTGUG00000012282	CCNC	-1.32335	0.217489	1.3069	0.581545
SB02013B1B03.f1_at	NA		-1.32333	0.0461461	1.04175	0.976589
SB02033A1H05.f1_at	ENSTGUG00000012902		-1.32297	0.00332026	1.11167	0.817453
SB03003A2D07.f1_at	ENSTGUG00000012074		-1.32291	5.66e-05	1.02012	0.980715
PTA_05.3328.C1.C3872_at	ENSTGUG00000009069	PDCD7	-1.3229	0.0252292	1.15885	0.685156
PTA_05.3020.C1.C3539_at	ENSTGUG00000008466	NTN4	-1.32253	0.000194248	1.0301	0.973084
PTA_05.313.C1.C431_at	ENSTGUG00000001298	VIM	-1.32231	0.0591024	1.13763	0.801212
SB03042A2B07.f1_at	ENSTGUG00000003184	ENGASE	-1.32226	0.00493386	-1.02694	0.986712
SB03037B1D11.f1_at	NA		-1.32171	3.23e-06	1.02078	0.981985
PTA_05.921.C2.C1189_s_at	ENSTGUG00000006003	DNPEP	-1.32117	0.0275414	1.06658	0.961757
SB03005B2G05.f1_at	ENSTGUG00000004365	CDC42BPA	-1.32079	0.0820301	1.21059	0.629366
SB03047B2H03.f1_at	ENSTGUG00000003876	IQSEC1	-1.32055	0.172646	1.03691	0.986712
SB02039A1H02.f1_at	ENSTGUG00000004059	WDR26	-1.32043	0.0068127	-1.09615	0.871898
PTA_05.6412.C1.C6999_at	NA		-1.32013	0.0179667	-1.03141	0.981447
PTA_05.6672.C1.C7247_at	ENSTGUG00000005410	YPEL5	-1.32009	0.0187301	1.34772	0.153073
SB03031A2B11.f1_at	NA		-1.3196	0.0179314	1.02173	0.987076
SB02038B2G07.f1_at	ENSTGUG00000003657	DCXR	-1.31892	0.0148098	1.00815	0.996637
SB02033B2C01.f1_at	ENSTGUG00000004677	EIF1	-1.31848	8.34e-06	1.09174	0.741897
0061P0013Z_B01.x0_at	ENSTGUG00000010553		-1.31838	0.0135128	1.18899	0.493859
SB02025A1C02.f1_at	ENSTGUG00000007076		-1.31832	0.0144565	1.11628	0.866179
PTA_05.3568.C1.C4120_at	ENSTGUG00000000584	RNF145	-1.31828	0.000608219	1.15086	0.498469
SB02027A2A03.f1_at	NA		-1.3181	0.0477959	1.06201	0.97115
PTA_05.849.C5.C1101_s_at	ENSTGUG00000017001	CDA	-1.31799	0.0919493	1.254	0.491568
PTA_05.3587.C1.C4141_at	ENSTGUG00000001133	ABI1	-1.31796	0.0476526	1.31058	0.502064
SB02046A2B07.f1_at	NA		-1.31774	0.000727324	1.00539	0.997946
0058P0022Z_C08.x0_at	ENSTGUG00000010511	GCAT	-1.31765	0.039965	1.04428	0.9798
0063P0020Z_G08.x0_s_at	ENSTGUG00000002325	TBC1D9	-1.3175	0.05533	1.03358	0.987137
PTA_05.4100.C1.C4644_at	ENSTGUG00000018128	LRRC23	-1.31748	0.00101102	1.07757	0.85398
SB03041A2F01.f1_at	ENSTGUG00000012394	FLRT2	-1.3173	0.388022	1.21794	0.696163
SB02018A2C03.f1_at	NA		-1.31687	0.0849002	-1.20529	0.810918
SB03038A2B06.f1_at	ENSTGUG00000004128		-1.31675	0.00472182	-1.00121	0.999468
0061P0003Z_H06.x0_s_at	ENSTGUG00000010913	GGACT	-1.31654	0.0222578	1.11374	0.813539
SB02035A1B08.f1_at	ENSTGUG00000011605	ZFHX4	-1.31604	0.0341887	1.07008	0.897011
PTA_05.2113.C2.C2573_at	ENSTGUG00000000309		-1.31598	0.165181	-1.01873	0.995432
0064P0017Z_C08.y0_at	ENSTGUG00000010210	C11orf96	-1.3153	0.0766707	-1.00931	0.997946
PTA_05.5223.C1.C5804_at	ENSTGUG00000016011	STXBP1	-1.31527	0.00456622	1.18	0.453022
SB02008A1C07.f1_at	ENSTGUG00000004655	ING3	-1.31511	0.0352332	-1.14656	0.646381
PTA_05.527.C1.C686_at	ENSTGUG00000009535	LSM14A	-1.31395	0.00399125	1.18773	0.309786
PTA_05.144.C7.C208_at	ENSTGUG00000017423	CHTOP	-1.31331	0.204276	1.11394	0.916024
PTA_05.7045.C1.C7615_at	ENSTGUG00000009418	GOT1	-1.31311	0.00489492	1.07924	0.869057
PTA_05.2197.C1.C2664_at	ENSTGUG00000007364	PBX3	-1.31305	0.00297461	1.00935	0.995176
SB02007B1C01.f1_at	NA		-1.31296	0.00463254	-1.19442	0.547635
SB02009B2E11.f1_at	ENSTGUG00000001148	GAD65	-1.31293	0.019431	1.23728	0.315869
SB03036B2E06.f1_at	ENSTGUG00000003489	HERC4	-1.31277	0.0201466	-1.09648	0.787551
PTA_05.4292.C1.C4844_at	ENSTGUG00000011392	ACADL	-1.31184	0.0145914	1.08462	0.873984
0058P0030Z_E12.x0_s_at	ENSTGUG00000006278	MS4A15	-1.31163	0.0105188	1.21447	0.556479
PTA_05.7522.C1.C8090_at	ENSTGUG00000004797		-1.31129	0.0563621	1.20698	0.748231
PTA_05.4396.C1.C4947_at	ENSTGUG00000012046	PNN	-1.31084	0.00924203	1.18839	0.453022
SB010006000G03_at	ENSTGUG00000006969	PLA2G15	-1.31069	0.00173129	-1.01988	0.987076
PTA_05.7501.C1.C8069_at	ENSTGUG00000002932	TAX1BP1	-1.31034	0.0773658	1.25214	0.448797
PTA_05.6763.C1.C7340_at	ENSTGUG00000009847		-1.31027	0.00406425	1.11953	0.797353
PTA_05.4570.C1.C5129_at	ENSTGUG00000012616	TMEM251	-1.31009	0.00103078	1.1077	0.733762
SB03001A1D05.f1_at	ENSTGUG00000000276	NKTR	-1.31	0.430379	1.38623	0.665676
0063P0016Z_D04.x0_at	ENSTGUG00000008675	APBB2	-1.30983	0.0447107	1.17125	0.667734
SB020002000B04_at	ENSTGUG00000011095	ALDH1L2	-1.3098	0.109022	-1.02035	0.992814
PTA_05.7007.C1.C7574_at	ENSTGUG00000003101	FZD9	-1.30974	1.46e-05	1.08328	0.780361
SB02033B1B12.f1_at	ENSTGUG00000010744	DHRSX	-1.30962	0.174929	1.11158	0.949446
SB02043A1F07.f1_at	ENSTGUG00000009775		-1.30942	0.158839	1.2467	0.614464
SB02036A1C03.f1_at	NA		-1.30931	0.00712418	1.02733	0.982102
SB03034B1D10.f1_at	ENSTGUG00000013065	KCNF1	-1.30908	0.0147523	-1.3446	0.111436
0061P0015Z_E06.x0_s_at	ENSTGUG00000007135		-1.30889	0.0279995	1.23028	0.37013
0063P0033Z_H02.x0_at	ENSTGUG00000007850		-1.30837	0.00400827	1.09184	0.820687
SB02023A2E02.f1_at	ENSTGUG00000006547	BBS2	-1.30793	0.00796006	1.16356	0.557825
SB03031A2A03.f1_at	NA		-1.30751	0.00315337	-1.12721	0.453022
PTA_05.5333.C1.C5918_at	ENSTGUG00000001606	THRAP3	-1.30697	0.0212601	1.2261	0.343047
PTA_05.983.C1.C1267_at	ENSTGUG00000006775		-1.30692	0.00297266	1.03072	0.978292
0033P0004Z_A01.x0_s_at	ENSTGUG00000006047		-1.30667	0.0754134	1.16661	0.726738
PTA_05.2429.C1.C2914_at	ENSTGUG00000015628	PTGES3	-1.306	0.00123359	-1.0694	0.873745
PTA_05.2031.C1.C2479_at	NA		-1.30593	0.0345141	1.13781	0.752612
PTA_05.6482.C1.C7065_at	ENSTGUG00000000613		-1.30592	0.0999301	-1.00076	0.999468
PTA_05.2148.C1.C2616_at	NA		-1.30487	0.000195121	1.06624	0.864509
PTA_05.7651.C1.C8204_at	ENSTGUG00000003562	AZI2	-1.30454	0.0146535	1.10876	0.800341
PTA_05.5555.C1.C6146_at	ENSTGUG00000010205	B5FY78_TAEGU	-1.30378	0.003372	-1.00286	0.99908
PTA_05.7164.C1.C7739_at	ENSTGUG00000009428		-1.30367	0.00762757	1.09747	0.872528
PTA_05.605.C1.C783_at	ENSTGUG00000008307		-1.30311	0.00646631	-1.14669	0.448797
PTA_05.3354.C1.C3901_s_at	NA		-1.303	0.000194248	-1.01931	0.985447
SB03016A2G06.f1_s_at	ENSTGUG00000009691		-1.30258	0.409773	-1.19594	0.875379
PTA_05.2307.C2.C2793_s_at	ENSTGUG00000010708	TTR-1	-1.30219	0.198711	1.04971	0.979295
PTA_05.4723.C1.C5288_at	NA		-1.30213	7.21e-05	1.01064	0.992814
PTA_05.2456.C1.C2940_at	ENSTGUG00000013840		-1.30209	0.0326876	1.16422	0.651392
SB03044A2C02.f1_s_at	ENSTGUG00000002181	RPL19	-1.30205	0.000768125	1.02784	0.977742
SB02027B1E05.f1_at	NA		-1.30191	0.0834545	1.1011	0.88609
PTA_05.2709.C1.C3207_at	NA		-1.30124	1.89e-05	1.00491	0.996138
0065P0008Z_D02.x4_at	ENSTGUG00000012387	SEL1L	-1.30116	0.00713777	1.15125	0.594563
PTA_05.3056.C1.C3577_at	ENSTGUG00000010251	NT5C2	-1.30102	0.00379733	1.17676	0.316564
PTA_05.6069.C1.C6659_at	ENSTGUG00000007840	EIF4G2	-1.30101	0.173609	1.24292	0.628054
PTA_05.7403.C1.C7980_at	ENSTGUG00000010913	GGACT	-1.30078	0.0179667	-1.00818	0.997946
PTA_05.7585.C1.C8144_at	ENSTGUG00000003098	SH3BP4	-1.30068	0.000944278	-1.04325	0.948522
PTA_05.7695.C1.C8245_at	ENSTGUG00000016710		-1.3006	0.000186908	1.12939	0.297756
SB02024B2G07.f1_s_at	ENSTGUG00000002095		-1.30052	0.0140279	1.18604	0.409837
SB03015A2C06.f1_s_at	ENSTGUG00000009931	EEF1B2	-1.29978	0.000238879	1.05894	0.891458
0061P0013Z_F09.x0_at	ENSTGUG00000012143	CYB5R3	-1.29972	0.344851	1.08681	0.966958
PTA_05.152.C1.C218_at	ENSTGUG00000006085	CBR4	-1.29947	0.0746235	-1.13865	0.79086
PTA_05.210.C1.C301_at	ENSTGUG00000008309	HNRNPU	-1.29922	0.00280356	1.15818	0.362317
PTA_05.5008.C1.C5576_at	ENSTGUG00000018010	SNORA22	-1.29922	0.00126483	-1.01173	0.993497
SB010021000H11_at	NA		-1.29888	0.00049342	-1.08236	0.601227
SB03041A1C10.f1_at	ENSTGUG00000000799	ANXA6	-1.2985	0.00541725	1.05975	0.945675
PTA_05.6746.C1.C7325_at	ENSTGUG00000010224	IRF2BP2	-1.29815	3.93e-05	1.09744	0.376626
SB02023A2D11.f1_at	ENSTGUG00000006326	KIF1A	-1.29729	0.0286474	1.40307	0.104995
SB02048A1B11.f1_at	ENSTGUG00000007081	NRB1	-1.29712	0.000144189	1.08264	0.790317
PTA_05.5895.C1.C6479_at	NA		-1.29712	4.18e-05	-1.00362	0.997946
SB02018B2B01.f1_at	NA		-1.29704	4.55e-06	-1.01413	0.985447
0064P0021Z_C09.y0_at	ENSTGUG00000007052		-1.29689	0.0991421	-1.21768	0.510219
SB03048A2D04.f1_at	ENSTGUG00000014183		-1.29606	0.00648785	1.13994	0.724869
SB02023B2C05.f1_at	ENSTGUG00000008178	DCN	-1.29602	0.00463254	1.05677	0.946717
SB010003000F07_at	ENSTGUG00000002201	SLC2A1	-1.29593	0.0679618	1.22767	0.464581
0063P0013Z_D10.x0_at	ENSTGUG00000003294	OGDH	-1.29558	0.0813785	-1.27644	0.386473
PTA_05.4949.C2.C5511_at	ENSTGUG00000007759	SH3GL3	-1.29543	1.83e-05	-1.0168	0.986712
PTA_05.7445.C1.C8018_s_at	ENSTGUG00000004460	SH3GL2	-1.29514	0.0562677	1.193	0.587617
SB02023A2E10.f1_at	ENSTGUG00000004012	CLK3	-1.295	0.0658948	1.16131	0.711758
PTA_05.7491.C1.C8059_at	ENSTGUG00000012705	CREBL2	-1.29462	0.0497507	1.12595	0.883557
PTA_05.6939.C1.C7505_at	ENSTGUG00000003768	DNM1	-1.29456	0.0201134	1.28678	0.212289
PTA_05.916.C1.C1180_at	ENSTGUG00000003048	RBM39	-1.29453	0.00287943	1.13501	0.610463
0058P0019Z_H01.x0_s_at	NA		-1.29404	0.00682844	1.01179	0.993497
SB03010B2C02.f1_at	ENSTGUG00000004592	PALD1	-1.29371	0.00132259	-1.02305	0.985243
SB02039A1B03.f1_at	NA		-1.29368	0.0190531	1.04834	0.97115
SB03037A1A03.f1_at	ENSTGUG00000004973		-1.2935	0.00291261	-1.04215	0.965253
PTA_05.2776.C1.C3283_at	ENSTGUG00000008400	KARS	-1.29313	0.00247265	1.1143	0.70268
SB02014A2A08.f2_at	NA		-1.29313	0.0460208	1.06296	0.960852
PTA_05.7120.C1.C7691_at	ENSTGUG00000016384		-1.29258	0.000646988	1.06256	0.881982
SB03011A2F06.f1_at	NA		-1.29233	0.00289201	1.1343	0.608947
PTA_05.6340.C1.C6930_at	ENSTGUG00000009980	EPB41L3	-1.29168	0.0410229	1.21378	0.452919
PTA_05.1660.C1.C2075_at	ENSTGUG00000006629	KAT6B	-1.29128	0.0434187	1.10889	0.826586
PTA_05.633.C1.C817_at	ENSTGUG00000001135		-1.2912	0.000230731	1.20832	0.0900467
SB02020A1F06.f1_at	NA		-1.29108	0.000506958	1.06284	0.876824
0063P0028Z_D04.y0_at	ENSTGUG00000014593	PAIP2	-1.29078	0.0146225	-1.00367	0.99908
PTA_05.6067.C1.C6657_at	ENSTGUG00000001466	SF3A3	-1.29053	0.0233972	1.20524	0.641619
0061P0019Z_E06.x0_at	NA		-1.29041	0.0107129	-1.16495	0.676276
PTA_05.2859.C1.C3371_at	ENSTGUG00000010713	PVALB-2	-1.29025	4.38e-06	1.02972	0.942467
PTA_05.4487.C3.C5044_at	NA		-1.2901	0.0206144	1.04954	0.97188
0064P0019Z_D03.x0_s_at	ENSTGUG00000001964	CHCHD3	-1.28992	0.0122051	-1.01496	0.993034
PTA_05.7220.C1.C7789_at	ENSTGUG00000011802	TPD52L1	-1.28925	0.0326976	1.24543	0.310355
SB03015B2B01.f1_at	ENSTGUG00000012224	WDSUB1	-1.2888	0.135843	-1.33266	0.33583
PTA_05.3255.C1.C3788_at	ENSTGUG00000006540	MT4	-1.28825	0.00420592	1.07177	0.90552
SB02036A1C02.f1_at	ENSTGUG00000008669	FRA1AC1	-1.28821	0.0261567	1.18401	0.448797
PTA_05.4.C3.C7_at	NA		-1.28758	0.0108503	-1.03165	0.976914
PTA_05.2452.C1.C2936_at	ENSTGUG00000017827	SNORD18	-1.28752	0.00323617	1.16142	0.592557
0061P0016Z_H02.x0_s_at	ENSTGUG00000004702	TAF15	-1.28712	0.095055	1.18164	0.674688
SB03032A1H01.f1_at	ENSTGUG00000011532		-1.28687	0.00135434	1.20569	0.163661
SB02047A2H07.f1_at	NA		-1.28686	0.215952	-1.14269	0.830218
SB03045B1H06.f1_at	ENSTGUG00000001957	RAI14	-1.28625	0.395703	1.34095	0.363204
PTA_05.1591.C1.C1990_s_at	NA		-1.28625	0.000321898	1.08357	0.797045
PTA_05.2940.C2.C3457_at	ENSTGUG00000008852	ANKRD1	-1.28622	0.119397	1.07982	0.93128
SB02003B2C05.f1_at	ENSTGUG00000009968		-1.28587	0.00456622	-1.19123	0.252574
SB03042B1F10.f1_s_at	NA		-1.28574	0.391711	1.0937	0.965253
SB03028B2A04.f1_at	ENSTGUG00000007021	ERC2	-1.28555	0.00464985	1.14811	0.540925
SB02027B2E05.f1_at	ENSTGUG00000003338	MCTS1	-1.28548	0.0448659	-1.14167	0.842797
SB03030B2H09.f1_at	ENSTGUG00000008251	ANKLE2	-1.28545	0.019963	1.12638	0.732279
PTA_05.3274.C2.C3811_s_at	ENSTGUG00000003609	HNRNPH3	-1.28537	0.00333358	1.14625	0.398192
SB02036A1F07.f1_at	ENSTGUG00000011792	HEY2	-1.2853	0.0223368	1.0773	0.929966
0058P0010Z_B03.x0_at	ENSTGUG00000002511	KAZN	-1.28518	0.00133109	1.10048	0.7376
SB03002A2A06.f1_at	NA		-1.28505	0.000186908	1.10201	0.667734
PTA_05.7140.C1.C7712_at	ENSTGUG00000006306	RSRC2	-1.28467	0.00173129	1.13033	0.591326
0065P0003Z_E12.y0_at	ENSTGUG00000003063	PPP2R5A	-1.28464	0.0177514	1.09906	0.815857
SB03044A1H06.f1_at	ENSTGUG00000006274		-1.28428	0.0031962	-1.17886	0.273568
SB03032A1B01.f1_at	NA		-1.28415	0.197711	-1.34841	0.396091
PTA_05.4762.C1.C5324_at	ENSTGUG00000000324		-1.2841	0.000318579	1.05388	0.9026
PTA_05.2240.C1.C2716_s_at	NA		-1.28399	0.0933628	-1.025	0.987076
PTA_05.713.C1.C926_at	ENSTGUG00000014433		-1.28348	0.1096	-1.00913	0.997398
PTA_05.1056.C1.C1346_at	NA		-1.28343	0.0867599	1.08081	0.959963
PTA_05.7420.C1.C7996_at	ENSTGUG00000008305		-1.28338	0.030097	1.08788	0.865192
SB02013B1E04.f1_at	ENSTGUG00000009790	EIF4ENIF1	-1.28288	0.0450293	-1.21403	0.403289
SB020001000H12_at	ENSTGUG00000006442		-1.2828	0.019337	1.22287	0.298629
PTA_05.6453.C1.C7037_at	ENSTGUG00000004455	PRKRIP1	-1.28256	0.000377785	-1.01052	0.992814
SB02024B1A05.f1_at	NA		-1.28254	0.000478787	-1.0024	0.99908
SB02023A1A07.f1_at	ENSTGUG00000001401	C9orf72	-1.28251	0.0601302	1.03016	0.984501
PTA_05.2852.C1.C3362_at	ENSTGUG00000002901		-1.28246	0.00750289	-1.16486	0.362988
SB02035B1E02.f1_at	ENSTGUG00000012234	RASSF8	-1.28225	0.0168068	1.12265	0.732641
PTA_05.3750.C1.C4296_at	NA		-1.2821	0.00280535	1.02966	0.979712
SB03005B2B11.f1_at	NA		-1.28206	0.0315464	-1.09251	0.794384
SB03044A2H12.f1_at	NA		-1.28204	0.00207972	1.15837	0.302553
SB03011B1A11.f1_at	ENSTGUG00000002962	PHF6	-1.28199	0.0395709	1.22217	0.380653
PTA_05.780.C1.C1020_s_at	ENSTGUG00000010334		-1.28166	0.00243275	1.05291	0.939485
SB03030B1C05.f1_at	NA		-1.28106	0.00607899	1.09287	0.801212
PTA_05.1489.C1.C1864_at	ENSTGUG00000009238	TOB1	-1.28098	0.00178495	1.09024	0.786497
PTA_05.2126.C1.C2590_s_at	ENSTGUG00000009729	4225	-1.28095	0.016106	1.12857	0.702321
SB03038A2D12.f1_at	ENSTGUG00000012721	FAM135A	-1.28084	0.0738845	-1.04921	0.979112
PTA_05.3563.C1.C4115_at	NA		-1.28084	0.412029	-1.01201	0.997946
PTA_05.231.C1.C331_at	ENSTGUG00000014053	COPE	-1.28083	0.0484124	1.14214	0.837072
SB02024A1F04.f1_at	ENSTGUG00000001203		-1.28014	0.0671186	1.10614	0.919957
PTA_05.5592.C1.C6182_at	ENSTGUG00000010239	TAB1	-1.28	0.00359735	-1.03109	0.972535
SB03017B2E08.f1_at	ENSTGUG00000007507		-1.27986	0.000757438	-1.0037	0.998175
SB03023A2D11.f1_at	ENSTGUG00000008988	CPEB3	-1.27954	0.107364	1.05345	0.966449
SB02034B1H06.f1_at	ENSTGUG00000010346	GABRB3	-1.27864	0.0172722	-1.13563	0.795959
SB03008A2E10.f1_at	ENSTGUG00000003483		-1.27863	0.213334	1.01759	0.99388
PTA_05.970.C1.C1249_at	ENSTGUG00000018016	SNORD59	-1.27836	0.00243275	1.02673	0.981616
PTA_05.4403.C2.C4956_at	ENSTGUG00000010545	C4orf48	-1.27826	0.0209617	1.12361	0.733687
0063P0027Z_B10.y0_at	ENSTGUG00000004824	PAX6	-1.27814	0.00160929	-1.02794	0.977742
PTA_05.1728.C1.C2152_at	ENSTGUG00000011407	RNF13	-1.27801	0.00740759	1.25389	0.162154
PTA_05.2179.C1.C2644_at	ENSTGUG00000003948		-1.27797	0.446059	1.07994	0.97555
0065P0019Z_H05.x0_at	ENSTGUG00000002566	CAMTA1	-1.27783	0.0318155	1.25805	0.266453
SB03044B2G07.f1_s_at	NA		-1.2774	0.00647281	1.00369	0.99908
SB02013A2A01.f1_s_at	ENSTGUG00000002274	NRN	-1.27714	0.183531	1.09994	0.911937
SB02044B1F12.f1_at	ENSTGUG00000001821		-1.27702	0.181622	1.08973	0.927719
PTA_05.3014.C1.C3534_at	ENSTGUG00000005592	CD59	-1.27688	0.00146456	1.11161	0.667734
PTA_05.4718.C1.C5281_at	NA		-1.27666	0.000831586	-1.02856	0.976251
0065P0014Z_F06.y0_at	NA		-1.27642	0.290441	1.08419	0.95535
0061P0015Z_G01.x0_at	ENSTGUG00000002353		-1.27638	0.00107674	1.02653	0.978183
SB03030A2F12.f1_s_at	NA		-1.27627	0.0353522	1.13032	0.7376
PTA_05.874.C1.C1134_at	ENSTGUG00000010268	INA	-1.27623	0.000463655	1.01581	0.986897
SB03032B1G06.f1_at	NA		-1.27613	0.00428448	1.12099	0.660685
PTA_05.4424.C1.C4976_at	ENSTGUG00000006402		-1.27597	0.00541484	1.12729	0.636845
PTA_05.4925.C1.C5487_at	ENSTGUG00000007341	SLMAP	-1.27594	0.0760393	1.12546	0.799793
SB03010A2C04.f1_at	NA		-1.27582	0.00229473	-1.04183	0.948691
PTA_05.7783.C1.C8328_at	ENSTGUG00000003697	DYNC1LI1	-1.27553	0.00561866	1.09155	0.79776
SB03047B1C08.f1_at	ENSTGUG00000007054		-1.27518	0.0382259	-1.19748	0.412446
SB02043B1B08.f1_s_at	ENSTGUG00000000502		-1.27517	0.0463982	1.1797	0.564956
PTA_05.7287.C1.C7859_at	ENSTGUG00000005767	ELOVL2	-1.2751	0.351048	1.36768	0.496052
SB010016000C03_at	ENSTGUG00000011131	ZC3H15	-1.27487	0.013319	1.08064	0.85606
PTA_05.7394.C1.C7971_at	ENSTGUG00000018159	PCYT2	-1.27455	0.0143887	-1.0078	0.997398
SB03031A1H01.f1_at	ENSTGUG00000005113	IGFBP2	-1.27404	0.00133109	1.03691	0.95535
PTA_05.1608.C1.C2017_s_at	NA		-1.27404	0.0760863	-1.00201	0.999444
PTA_05.6523.C1.C7102_at	ENSTGUG00000009436	SYT17	-1.27392	0.000411488	-1.0159	0.986897
PTA_05.6261.C1.C6852_at	ENSTGUG00000004607	B2M	-1.27388	0.377924	-1.13927	0.911863
0061P0026Z_B12.x0_at	ENSTGUG00000000276	NKTR	-1.27359	0.00738799	1.19297	0.277274
SB03034A2C05.f1_at	NA		-1.27345	0.000631686	-1.01467	0.989127
PTA_05.4405.C1.C4958_at	NA		-1.2734	0.0937283	1.00967	0.99618
SB02019B2D11.f1_at	ENSTGUG00000002522	DGKB	-1.27339	0.135342	1.20005	0.643472
SB03026A2F12.f1_at	ENSTGUG00000007244	RNMTL1	-1.27304	0.00711489	1.09563	0.789269
PTA_05.1805.C1.C2237_at	ENSTGUG00000006231	NHLRC1	-1.27279	0.000710646	1.0613	0.871548
PTA_05.1394.C1.C1746_at	NA		-1.27274	0.028018	1.08012	0.917049
0058P0016Z_H12.x0_s_at	ENSTGUG00000016447		-1.27267	0.00924358	1.10338	0.768585
SB03019B2B02.f1_at	NA		-1.27264	0.192712	-1.02019	0.992814
SB03019A2B01.f1_at	ENSTGUG00000011262	FDX1	-1.27261	0.204857	1.2198	0.38366
SB03028B2B08.f1_at	ENSTGUG00000000148		-1.27237	0.0105221	-1.00399	0.99908
PTA_05.4182.C1.C4733_at	ENSTGUG00000008222	RAB9A	-1.27215	0.00574939	1.01634	0.987137
SB02044B2D01.f1_at	ENSTGUG00000001040	SH3BGRL3	-1.27202	0.000392342	1.03016	0.964952
PTA_05.45.C3.C64_s_at	ENSTGUG00000008036	C18orf21	-1.27197	0.0603163	1.13923	0.739065
0058P0032Z_H10.y0_at	ENSTGUG00000004240	ELOVL6	-1.27188	0.0121396	1.02004	0.989127
PTA_05.3179.C1.C3708_at	ENSTGUG00000004321	SLC24A2	-1.27137	0.0171335	-1.18381	0.351781
PTA_05.2244.C1.C2720_at	ENSTGUG00000008452	MSI2	-1.27134	0.00456121	-1.01055	0.99413
PTA_05.5735.C1.C6318_at	ENSTGUG00000014899	CHMP2A	-1.2709	0.0976938	1.04345	0.984501
SB02040B1G09.f1_at	ENSTGUG00000007145	MTUS1	-1.27056	0.0204934	1.17551	0.454768
SB02005B1G07.f1_at	ENSTGUG00000001013	TBC1D9B	-1.27046	0.016644	1.0238	0.977407
PTA_05.4258.C1.C4813_at	ENSTGUG00000003623		-1.26993	0.0192931	1.17825	0.453022
SB02035A1E09.f1_at	NA		-1.26988	0.0848387	1.30015	0.29494
PTA_05.126.C2.C178_at	NA		-1.2696	0.13646	-1.24083	0.733455
0064P0001Z_A02.x0_at	ENSTGUG00000008687	U2SURP	-1.26939	0.00541725	1.1061	0.730162
SB02033B1C10.f1_at	ENSTGUG00000004664		-1.26934	0.0175216	-1.00689	0.997946
SB02031B1C12.f1_at	NA		-1.26921	0.0370503	1.14492	0.669543
SB03015B1F11.f1_at	ENSTGUG00000011251		-1.2691	0.0354115	1.16865	0.565231
SB02030A1A04.f1_at	ENSTGUG00000005201	MYH1	-1.26878	0.0750281	1.18126	0.606066
SB02048A2G03.f1_s_at	ENSTGUG00000006408	CAMSAP1	-1.26876	0.106884	-1.0553	0.961252
0064P0003Z_G01.x0_at	ENSTGUG00000004594	PRPF38B	-1.26875	0.000438095	1.12935	0.475245
PTA_05.5032.C1.C5605_at	NA		-1.26866	0.166546	1.10577	0.891458
PTA_05.6261.C2.C6853_s_at	ENSTGUG00000004607	B2M	-1.26858	0.27711	-1.108	0.92073
SB03051A2C06.f1_at	ENSTGUG00000012607	ITPK1	-1.26833	0.0126446	1.14064	0.454013
0063P0029Z_H07.x0_at	ENSTGUG00000002805		-1.26791	0.0111861	1.16149	0.465312
PTA_05.719.C1.C934_at	NA		-1.2676	0.0270163	-1.28719	0.17012
PTA_05.2859.C2.C3372_s_at	ENSTGUG00000010713	PVALB-2	-1.26744	0.0675923	1.07637	0.954917
SB02003A2H12.f2_at	ENSTGUG00000010560	FXR1	-1.2673	0.0439609	1.01116	0.99388
PTA_05.1974.C1.C2421_at	ENSTGUG00000001662	LHFPL5	-1.26726	0.0282076	-1.26022	0.24096
PTA_05.1210.C1.C1538_at	ENSTGUG00000013160		-1.26718	0.00459746	1.08997	0.790317
0061P0027Z_F02.y0_at	ENSTGUG00000003320		-1.2671	0.296036	1.33989	0.453022
PTA_05.1759.C1.C2184_at	NA		-1.26669	0.0221564	1.04883	0.969725
SB010007000H08_at	NA		-1.26668	0.00101133	-1.00018	0.999528
PTA_05.1108.C2.C1407_s_at	ENSTGUG00000009548	KCNIP4	-1.26662	0.00101957	1.08192	0.789703
SB02029B2D12.f1_at	NA		-1.26616	0.105356	-1.30859	0.28555
SB03003A1H06.f1_at	ENSTGUG00000002637	POU4F2	-1.26614	0.0755782	1.00088	0.999468
PTA_05.1972.C1.C2416_s_at	ENSTGUG00000011535	STAU2	-1.266	0.0242004	1.13557	0.669277
PTA_05.5235.C1.C5814_at	NA		-1.26595	0.0439823	-1.20241	0.398192
PTA_05.4721.C2.C5285_at	NA		-1.26584	0.0137099	1.03112	0.984143
SB02006A1H07.f1_at	ENSTGUG00000004078	MAPK11	-1.26572	0.0191952	-1.05609	0.929966
PTA_05.3171.C1.C3697_at	NA		-1.26565	0.00257334	-1.0389	0.966346
PTA_05.474.C1.C623_at	ENSTGUG00000004351	MRPL28	-1.26526	0.00924358	1.01439	0.992814
PTA_05.1916.C1.C2358_at	ENSTGUG00000000713	NR2F1	-1.26525	0.0800525	1.04132	0.96592
PTA_05.4765.C1.C5327_at	ENSTGUG00000010835	BCLAF1	-1.26517	0.000920254	-1.00534	0.997398
SB03015B1H06.f1_at	ENSTGUG00000007151	DNAJC5	-1.26492	0.0881429	1.13473	0.870375
SB03036B2G10.f1_at	ENSTGUG00000010876	NALCN	-1.2645	0.259186	-1.29533	0.755807
PTA_05.3428.C1.C3975_at	ENSTGUG00000011719		-1.26416	0.00705472	1.06949	0.910901
PTA_05.4529.C1.C5084_at	ENSTGUG00000008899	TXNDC12	-1.26409	0.0595857	-1.19711	0.45027
0058P0049Z_E11.x0_at	ENSTGUG00000010790	ZDHHC6	-1.26391	0.0188761	-1.01658	0.992814
PTA_05.6116.C1.C6706_at	ENSTGUG00000006844		-1.26386	0.171892	-1.25355	0.453022
SB02025A2G06.f1_at	ENSTGUG00000009571	RANBP2	-1.26381	0.309169	1.23574	0.448797
0058P0023Z_C09.x0_at	NA		-1.26379	0.0879994	-1.32493	0.246165
SB02042B2A09.f1_at	NA		-1.26375	0.000306032	-1.03431	0.955613
PTA_05.3134.C1.C3661_at	ENSTGUG00000000243		-1.26322	0.0132959	1.19938	0.284807
SB03005A2A01.f1_at	ENSTGUG00000013003	RTN1	-1.26311	0.379127	-1.15394	0.887649
PTA_05.224.C1.C317_at	ENSTGUG00000017859	SNORA71	-1.26305	0.00285187	-1.0017	0.999362
SB03020A2H02.f1_at	ENSTGUG00000011089	CACUL1	-1.26295	0.010123	1.1257	0.654341
PTA_05.5849.C1.C6431_at	ENSTGUG00000011635	DPP1	-1.26251	0.057756	-1.1982	0.438521
SB02020B2H11.f1_at	NA		-1.26236	0.0162255	-1.04116	0.960664
PTA_05.5633.C1.C6222_at	NA		-1.26211	0.0199997	-1.03159	0.975901
PTA_05.1468.C1.C1835_at	NA		-1.26158	0.347753	1.21395	0.785433
SB03035A2B03.f1_s_at	NA		-1.26127	0.482574	1.01273	0.997946
PTA_05.3890.C1.C4438_at	ENSTGUG00000007064	MTIF2	-1.26126	0.00160929	-1.05754	0.786497
PTA_05.905.C1.C1166_at	NA		-1.26119	0.295681	1.15918	0.840983
SB02008B2F10.f1_at	ENSTGUG00000012621	FAM135B	-1.26116	0.46649	1.10916	0.95535
SB03003A2F05.f1_at	ENSTGUG00000007338		-1.26107	0.00626628	-1.19447	0.233359
PTA_05.641.C1.C825_at	NA		-1.26095	0.000866167	-1.04406	0.929458
SB02045B1H08.f1_at	ENSTGUG00000010491	RYR2	-1.26087	0.0207472	-1.18264	0.354313
0064P0002Z_C07.x0_s_at	NA		-1.26073	0.0120201	1.32113	0.0900467
PTA_05.1471.C1.C1838_at	ENSTGUG00000009550	TTC26	-1.26071	0.00198507	1.02204	0.985243
0058P0007Z_A09.x0_at	ENSTGUG00000006956	CORO1C	-1.26035	0.153447	1.00888	0.997398
SB020001000A12_at	ENSTGUG00000002009		-1.26029	0.0146535	-1.03606	0.977742
PTA_05.3431.C1.C3978_at	ENSTGUG00000015401		-1.26007	0.13741	-1.00569	0.998714
SB02038A1H01.f1_at	ENSTGUG00000005669	MAP1B	-1.25979	0.134201	1.30615	0.12924
PTA_05.4078.C1.C4619_at	ENSTGUG00000000583	WDR86	-1.25946	0.163906	-1.34273	0.302553
PTA_05.6377.C1.C6964_at	ENSTGUG00000003255	TARDBP	-1.25926	0.00194649	1.13506	0.342106
PTA_05.3574.C1.C4126_at	ENSTGUG00000009939	WDR76	-1.25925	3.37e-05	1.09633	0.296248
PTA_05.4648.C1.C5209_at	NA		-1.25908	8.69e-05	1.11152	0.529237
PTA_05.7784.C1.C8329_at	ENSTGUG00000000417	NFIL3	-1.2589	0.0397626	1.25283	0.266453
PTA_05.2721.C1.C3219_at	ENSTGUG00000003897	PIM3	-1.25883	0.0143475	1.00632	0.997946
PTA_05.5657.C1.C6248_at	ENSTGUG00000000477		-1.25882	0.00091512	1.12643	0.500776
SB02034A1C06.f1_at	NA		-1.2586	0.0873159	-1.04546	0.967623
PTA_05.3791.C1.C4337_at	ENSTGUG00000004626	SVIP	-1.2585	5.54e-05	1.05491	0.862611
PTA_05.93.C1.C128_at	ENSTGUG00000011685	SNX16	-1.25838	0.0239806	-1.07822	0.866142
PTA_05.6230.C1.C6821_at	NA		-1.25824	0.3671	-1.20522	0.801212
PTA_05.5357.C2.C5942_at	ENSTGUG00000009410	SLC25A28	-1.25823	0.0377118	1.04241	0.976329
SB02040B2A11.f1_at	ENSTGUG00000006043	FAM63B	-1.25818	0.000483335	1.01212	0.989391
SB010018000C10_at	ENSTGUG00000002511	KAZN	-1.25818	0.00677404	1.14471	0.497044
SB02034A1C05.f1_at	NA		-1.25772	0.00147082	-1.03195	0.919492
0065P0010Z_D12.x0_at	ENSTGUG00000011668		-1.25733	0.0137099	1.13481	0.611315
SB02046B1D11.f1_at	NA		-1.25721	0.0255904	1.04914	0.966959
PTA_05.5711.C1.C6299_at	ENSTGUG00000012283	TSTD1	-1.25709	0.131012	1.13887	0.788829
PTA_05.2096.C1.C2553_at	ENSTGUG00000006131	DCTN5	-1.25703	0.125568	1.06282	0.949446
PTA_05.4276.C1.C4830_at	ENSTGUG00000010239	TAB1	-1.25699	0.0116523	1.15202	0.492512
SB03002B1F06.f1_at	ENSTGUG00000003992		-1.25686	0.059639	-1.01319	0.994951
0063P0015Z_C03.x0_at	ENSTGUG00000006497	ATXN2	-1.25679	0.0144256	1.16227	0.453022
PTA_05.4731.C1.C5295_at	ENSTGUG00000006593	TAF7	-1.25666	0.00646631	-1.1208	0.452919
PTA_05.4191.C1.C4742_at	ENSTGUG00000002850	HNRNPDL	-1.25624	0.00099751	1.07377	0.812362
PTA_05.471.C1.C618_s_at	ENSTGUG00000002589	ZBTB48	-1.25615	0.00359735	1.03535	0.97115
SB03014B2C08.f1_at	ENSTGUG00000013464		-1.25605	0.000699281	1.01447	0.987137
PTA_05.6164.C2.C6755_at	ENSTGUG00000008345	MRPS11	-1.256	0.00139098	1.06545	0.852833
PTA_05.4191.C2.C4743_s_at	ENSTGUG00000002850	HNRNPDL	-1.25571	0.00142853	1.16174	0.235051
PTA_05.2283.C1.C2767_at	ENSTGUG00000002858	HNRNPD	-1.25521	0.0013898	1.07047	0.826586
PTA_05.2014.C1.C2461_s_at	NA		-1.25479	0.171892	-1.09928	0.897011
SB03045B1E04.f1_at	ENSTGUG00000003485		-1.25465	4.06e-05	1.10107	0.585309
SB03035A2H10.f1_at	ENSTGUG00000002560	PLB1	-1.25464	0.00446703	-1.00061	0.999468
0063P0031Z_A05.x0_at	ENSTGUG00000018187		-1.25421	0.0987426	1.12303	0.798567
PTA_05.1884.C1.C2327_at	ENSTGUG00000012423	PNRC1	-1.254	0.00614454	-1.03316	0.966959
PTA_05.3435.C1.C3983_at	ENSTGUG00000006028	DUSP7	-1.25394	0.253507	1.22326	0.668411
PTA_05.1693.C1.C2111_at	ENSTGUG00000012391	MGST1	-1.25388	0.00839498	1.05676	0.910176
PTA_05.5380.C1.C5968_at	ENSTGUG00000005484	GRIA2	-1.25371	0.0675733	1.00102	0.999468
PTA_05.2934.C1.C3451_at	ENSTGUG00000002282	BEND7	-1.25363	0.000209701	1.01095	0.989379
SB02026A1B11.f1_at	ENSTGUG00000013210		-1.25337	0.00128749	-1.02317	0.981447
SB02025B2C01.f1_at	NA		-1.25331	0.191165	1.44968	0.225323
SB02036A2G01.f1_at	ENSTGUG00000001011		-1.25324	0.0850093	-1.02414	0.985188
SB02037A2C04.f1_at	ENSTGUG00000018169	GPR162	-1.25316	0.0138159	1.01797	0.990886
PTA_05.3260.C1.C3794_at	ENSTGUG00000006767		-1.25284	0.0800176	1.1981	0.453022
PTA_05.336.C1.C455_at	ENSTGUG00000011987	LAPTM4B	-1.2527	0.558896	-1.0122	0.998462
SB03011B1G09.f1_at	ENSTGUG00000002712	RSBN1L	-1.25264	1.19e-05	1.056	0.789703
PTA_05.17.C2.C23_s_at	ENSTGUG00000002676	RPL12	-1.25262	0.00060899	1.00957	0.993497
PTA_05.2048.C1.C2496_at	NA		-1.25257	0.0540379	1.00365	0.99908
SB03042A2D11.f1_at	ENSTGUG00000015659	FTL	-1.25239	0.0922113	1.05052	0.961621
0033P0003Z_G04.x0_at	ENSTGUG00000010845	MAP7	-1.25227	0.433309	1.65774	0.276583
SB02046B2E02.f1_at	NA		-1.2521	0.193571	1.11856	0.861047
SB03006B2C06.f1_at	ENSTGUG00000012589	HMGN3	-1.25192	0.0492344	1.06703	0.913072
SB03001A2H11.f1_at	ENSTGUG00000013067	ROCK2	-1.25185	0.0402785	1.20986	0.350572
PTA_05.1718.C1.C2138_at	ENSTGUG00000010239	TAB1	-1.25178	2.41e-05	-1.06804	0.452919
PTA_05.4874.C1.C5430_at	ENSTGUG00000005647	F3	-1.25141	0.0771126	1.01894	0.989127
PTA_05.5750.C1.C6332_at	NA		-1.25118	0.00229473	1.02611	0.977742
SB02030A1A08.f1_at	NA		-1.25115	0.010594	1.03742	0.961621
SB03045A2G06.f1_at	ENSTGUG00000009917		-1.25098	0.0539799	-1.02663	0.977742
SB02023A1G04.f1_at	ENSTGUG00000009751	TCTE3	-1.25097	0.110607	-1.22844	0.448797
SB02049A1A12.f1_at	NA		-1.25093	0.0350058	-1.02239	0.989379
PTA_05.4865.C1.C5421_at	ENSTGUG00000011904	ZEB2	-1.25072	0.168501	1.13728	0.576267
SB03048A2D03.f1_at	ENSTGUG00000000524	ERCC6L2	-1.25043	0.025093	-1.00744	0.997876
0063P0027Z_D08.x0_at	ENSTGUG00000004561		-1.25033	0.100495	-1.33939	0.219152
0061P0008Z_E02.x0_s_at	NA		-1.25032	0.000257416	1.09496	0.632341
PTA_05.2630.C1.C3126_at	ENSTGUG00000008612	GRB2	-1.25031	0.585463	1.5718	0.493859
PTA_05.6895.C1.C7460_at	ENSTGUG00000003286	COMMD5	-1.25014	0.095055	1.08373	0.895674
SB02028A1C07.f1_at	ENSTGUG00000011186	MTRF1L	-1.25007	0.0160623	-1.00651	0.997946
SB03031A2B03.f1_at	ENSTGUG00000018603	SNORA17	-1.25005	0.0747673	-1.05042	0.955755
PTA_05.7629.C1.C8184_at	ENSTGUG00000002948	MPP3	-1.24995	0.00208277	1.08307	0.780318
0058P0039Z_G11.x0_s_at	NA		-1.24989	0.0374661	1.13563	0.797353
0061P0005Z_G12.x0_at	ENSTGUG00000002370	BLOC1S5	-1.24987	0.146234	1.29086	0.345824
SB03030B1E07.f1_at	ENSTGUG00000000998	KIF5B	-1.24987	0.0452968	1.13306	0.696072
0058P0005Z_F08.x0_at	ENSTGUG00000000512	SNCB	-1.24984	0.0113358	1.15272	0.654609
PTA_05.1078.C1.C1376_at	NA		-1.24981	0.000261686	1.03185	0.954696
PTA_05.5259.C1.C5840_at	ENSTGUG00000009736	NAPG	-1.24963	0.0517742	1.25068	0.279976
PTA_05.4156.C1.C4706_at	NA		-1.24917	0.440567	1.11285	0.945659
SB02041B1D05.f1_at	ENSTGUG00000007274	RABEPK	-1.24906	0.0139123	-1.17	0.323193
PTA_05.887.C1.C1149_at	NA		-1.24901	0.00959277	-1.06918	0.913072
PTA_05.4063.C1.C4604_at	ENSTGUG00000005829	ZCRB1	-1.24899	0.265364	-1.11742	0.891458
PTA_05.4552.C1.C5111_at	ENSTGUG00000008932	LRRC59	-1.24881	0.00289102	-1.03843	0.949446
PTA_05.172.C1.C249_at	ENSTGUG00000011492		-1.24878	0.0646867	1.19975	0.441688
SB02022B1C08.f1_at	ENSTGUG00000008404	CCDC174	-1.24877	0.0564395	1.14293	0.673367
0033P0001Z_B09.x0_at	NA		-1.24868	0.0240941	1.09792	0.868832
SB02036A2D01.f1_at	NA		-1.24852	0.00809883	1.10638	0.706105
SB02036B1F06.f1_at	NA		-1.24843	0.00242993	-1.01378	0.988008
PTA_05.765.C1.C997_at	NA		-1.24823	0.065295	-1.03644	0.985447
0065P0024Z_D09.x0_at	ENSTGUG00000009501	PDE1A	-1.24801	0.113286	1.22995	0.448797
PTA_05.7527.C1.C8095_at	ENSTGUG00000009247	THUMPD1	-1.24801	0.0439609	1.17747	0.448797
SB02035A2F02.f1_at	NA		-1.24797	0.0328949	1.02187	0.986712
PTA_05.2403.C1.C2885_at	ENSTGUG00000004106	HMOX2	-1.24781	0.000574378	1.06371	0.850512
PTA_05.976.C1.C1259_at	NA		-1.2477	0.0806059	-1.06058	0.939525
PTA_05.2520.C1.C3008_at	NA		-1.24762	0.00750484	1.0644	0.904616
0063P0019Z_G10.x0_s_at	ENSTGUG00000001589	DYNC1I1	-1.24732	0.0031244	1.02942	0.975765
SB03042A2C03.f1_at	ENSTGUG00000010307	ARL8B	-1.24713	0.0737666	1.1837	0.521536
SB010003000A05_at	NA		-1.24701	0.172519	1.00814	0.997876
PTA_05.6640.C1.C7218_at	ENSTGUG00000011535	STAU2	-1.24678	0.00630855	1.1592	0.309786
SB03037B1G05.f1_at	NA		-1.24663	0.0350058	1.03424	0.984143
PTA_05.2440.C1.C2924_at	ENSTGUG00000014962		-1.24641	0.0335902	1.07473	0.927212
SB03011A1G04.f1_at	NA		-1.24623	0.00499312	1.08511	0.787551
SB03020A1C11.f1_at	ENSTGUG00000008370	GRIP2	-1.24564	0.124684	-1.2621	0.363858
SB03023B2G07.f1_at	NA		-1.2456	0.0152216	1.15204	0.474873
PTA_05.6755.C1.C7333_at	NA		-1.24532	0.000898299	1.00171	0.999362
SB02035A1B12.f1_s_at	ENSTGUG00000002383	PHF14	-1.24515	0.0715706	1.08401	0.834678
PTA_05.519.C1.C671_s_at	ENSTGUG00000009218		-1.24515	0.0411453	1.13113	0.816137
PTA_05.1891.C1.C2334_at	ENSTGUG00000011893	SERTM1	-1.24514	0.0609995	-1.08753	0.859306
SB02024B2B02.f1_at	ENSTGUG00000016507	FDPS	-1.24477	0.0175231	1.08292	0.870256
PTA_05.6429.C1.C7015_at	ENSTGUG00000001232	FBXL21	-1.24441	0.00220557	1.01279	0.989127
SB03044A2E08.f1_at	NA		-1.24439	0.584294	1.45194	0.641512
SB03002A2H02.f1_at	NA		-1.24423	0.0862515	-1.19331	0.450526
SB03025B1A11.f2_at	NA		-1.24419	0.0193263	-1.01097	0.993497
SB02026A1D01.f1_at	NA		-1.24414	0.0786368	1.03254	0.978524
PTA_05.805.C1.C1048_at	ENSTGUG00000017376		-1.24405	0.00191724	-1.02043	0.985447
SB03007B1H05.f1_at	ENSTGUG00000011066	CKAP4	-1.24398	0.0143731	-1.24319	0.153073
PTA_05.2398.C1.C2881_at	ENSTGUG00000005700	LRRC49	-1.24388	0.0115103	1.07951	0.823698
PTA_05.4761.C1.C5323_at	ENSTGUG00000011103	RAP2A	-1.24388	0.121499	1.2152	0.453022
PTA_05.2104.C3.C2564_at	NA		-1.24372	0.00310686	1.13306	0.610463
0061P0026Z_F06.x0_at	ENSTGUG00000003403	CEP78	-1.24369	0.0676358	1.18039	0.510219
0058P0036Z_C04.x0_at	ENSTGUG00000003778	MAN2C1	-1.24369	0.248587	-1.30847	0.436239
SB02025A2D06.f1_at	NA		-1.24351	0.0418228	1.037	0.98059
PTA_05.6741.C1.C7320_at	ENSTGUG00000005303		-1.2435	0.00133109	1.06919	0.820687
PTA_05.2095.C1.C2551_at	ENSTGUG00000012661	RPLP1	-1.24349	0.0335189	1.05091	0.941939
SB03022B2H06.f1_at	NA		-1.24289	0.0616221	-1.06305	0.923913
PTA_05.4251.C1.C4804_at	NA		-1.24289	0.557618	1.15974	0.929685
SB03027A1A01.f1_at	ENSTGUG00000009171	TAOK3	-1.24266	0.000408286	1.06349	0.825432
PTA_05.5956.C1.C6543_at	ENSTGUG00000000121	REXO2	-1.24251	0.001019	1.02769	0.97115
0065P0004Z_D07.x0_at	NA		-1.24242	0.0110839	-1.14421	0.41631
SB03002B2C05.f1_at	ENSTGUG00000002858	HNRNPD	-1.24225	0.000500759	1.06626	0.816137
PTA_05.6372.C1.C6959_at	ENSTGUG00000000489		-1.24203	0.0148846	1.1764	0.315869
SB03026A2G09.f1_at	NA		-1.24201	0.0213679	-1.07124	0.870256
0065P0019Z_H10.x0_at	ENSTGUG00000002766	TPRG1L	-1.24177	0.0786698	-1.00742	0.997946
SB02009B2A09.f1_at	ENSTGUG00000009980	EPB41L3	-1.24173	0.0379746	1.16096	0.518297
PTA_05.244.C1.C345_at	ENSTGUG00000017559	SNORD15	-1.24172	6.99e-05	1.02742	0.961621
0061P0001Z_D03.x0_at	NA		-1.24158	0.00356697	1.10197	0.677181
PTA_05.5856.C1.C6438_at	ENSTGUG00000001259		-1.24158	0.0460455	1.10217	0.79744
SB03040A1C03.f1_at	ENSTGUG00000003129	BCAP29	-1.2413	0.0116824	1.10902	0.696078
SB02045B2E12.f1_at	ENSTGUG00000000589	FLI1	-1.2412	0.0623102	1.03887	0.981888
SB02043A1G03.f1_at	ENSTGUG00000001085		-1.24116	0.0110133	1.12893	0.587617
PTA_05.702.C1.C912_s_at	ENSTGUG00000002186	RPL37	-1.24114	0.0354115	-1.12949	0.810918
0063P0017Z_G08.x0_at	ENSTGUG00000006153	AQP9	-1.24114	0.01515	1.10616	0.724869
PTA_05.1372.C1.C1722_at	ENSTGUG00000008783	ICT1	-1.24113	0.0130985	-1.02857	0.984143
SB03005A2H07.f1_at	NA		-1.24103	0.0153828	1.08246	0.820687
PTA_05.2103.C1.C2561_at	ENSTGUG00000001553	HIPK1	-1.24089	0.012768	1.01204	0.992814
0061P0024Z_F11.x0_at	ENSTGUG00000009069	PDCD7	-1.24084	5.54e-05	1.06775	0.724869
SB03018B2F08.f1_at	ENSTGUG00000003160	USP3	-1.24035	0.00364699	1.14809	0.296248
SB02005B2D12.f1_at	ENSTGUG00000001148	GAD65	-1.24035	0.167836	-1.00659	0.997946
SB03008A2E01.f1_at	ENSTGUG00000004988	SCARB1	-1.24009	0.0375241	-1.08175	0.853972
SB02028A1C05.f1_at	ENSTGUG00000002518		-1.24004	0.400821	1.32277	0.578575
SB03046A2G06.f1_at	ENSTGUG00000005366		-1.24	5.54e-05	-1.00418	0.996768
0063P0025Z_C12.x0_at	ENSTGUG00000006374		-1.23983	0.0193815	1.15785	0.412115
SB02044A1E04.f1_at	NA		-1.23954	0.115432	-1.2103	0.448797
PTA_05.3526.C1.C4075_at	ENSTGUG00000006249	INPP5E	-1.23949	0.00391253	-1.02808	0.97115
PTA_05.7167.C1.C7741_at	ENSTGUG00000005928	ING5	-1.23948	0.00604538	1.23244	0.123056
PTA_05.2795.C1.C3304_at	ENSTGUG00000004542	ANP32E	-1.23946	0.0477984	1.14707	0.612658
SB03027B2C12.f1_at	NA		-1.23936	0.00529093	-1.05913	0.912615
PTA_05.1164.C3.C1473_at	NA		-1.23888	0.0306825	1.10585	0.853628
PTA_05.2816.C1.C3324_at	ENSTGUG00000000026		-1.23874	7.14e-05	-1.00678	0.993497
PTA_05.1029.C1.C1320_at	ENSTGUG00000003254	PPIA	-1.23872	0.000257416	1.0533	0.85606
SB03006A1D04.f1_at	NA		-1.23862	0.000144467	1.08871	0.658944
0058P0056Z_G02.x0_s_at	NA		-1.23828	0.000661997	1.06437	0.840983
PTA_05.1990.C1.C2436_at	NA		-1.23826	0.00128052	1.02207	0.977742
PTA_05.3575.C1.C4127_at	ENSTGUG00000007679	TNRC18	-1.23812	0.0441279	-1.05711	0.896733
PTA_05.2246.C1.C2722_at	NA		-1.23807	0.003372	1.11079	0.701118
PTA_05.3591.C1.C4147_at	ENSTGUG00000008669	FRA1AC1	-1.238	0.00544054	1.01084	0.992814
0065P0015Z_D10.x0_s_at	ENSTGUG00000017279	ITPA	-1.238	0.00721888	1.06319	0.907458
PTA_05.4535.C1.C5092_at	ENSTGUG00000014568	MATR3	-1.23776	0.0192985	1.13709	0.453022
PTA_05.2184.C1.C2650_at	NA		-1.23772	0.00349509	-1.02116	0.98097
0063P0020Z_B03.x0_at	ENSTGUG00000011578	CCDC93	-1.2377	0.00587921	1.21076	0.160968
SB03038A2H03.f1_at	ENSTGUG00000003420	HYKK	-1.23758	0.274757	1.11621	0.887054
PTA_05.1301.C1.C1645_at	ENSTGUG00000006722	SYT12	-1.23749	0.0146225	1.07864	0.826586
SB02003A1C01.f2_at	ENSTGUG00000009401	GPATCH1	-1.23747	0.0275148	1.05771	0.870256
PTA_05.1881.C1.C2324_at	NA		-1.23746	0.243325	-1.4205	0.267965
PTA_05.291.C1.C407_at	NA		-1.23727	0.00884142	1.06739	0.85741
SB02023B2F09.f1_x_at	NA		-1.23726	0.0456997	1.07456	0.879511
SB03040B2G02.f1_at	ENSTGUG00000001030	PGPEP1	-1.23725	0.01515	-1.02423	0.986712
PTA_05.1053.C1.C1343_at	NA		-1.23709	1.02e-05	-1.0348	0.899636
PTA_05.6179.C1.C6769_at	ENSTGUG00000006905	SART3	-1.23706	0.0135978	-1.12107	0.454768
PTA_05.3383.C1.C3934_at	NA		-1.23683	0.0442278	-1.03761	0.980324
PTA_05.1959.C1.C2403_at	ENSTGUG00000005576	PHYHIPL	-1.2365	0.0119685	1.20868	0.217983
SB02030A1G09.f1_at	ENSTGUG00000012676	GRIA4	-1.23622	0.0351836	-1.03077	0.985447
SB03032B1A02.f1_at	ENSTGUG00000008494	SPAST	-1.23615	0.0266122	1.15279	0.498469
0063P0027Z_F10.x0_at	ENSTGUG00000012642		-1.23615	0.0520699	1.10651	0.786497
PTA_05.6217.C1.C6806_at	ENSTGUG00000011690	KATNAL1	-1.23607	0.0410633	1.0102	0.992814
SB02009A1E05.f1_at	NA		-1.23601	0.0546838	-1.0619	0.887054
SB03013A1B04.f1_at	ENSTGUG00000004734	SORD	-1.23592	0.0207647	1.02815	0.984903
SB03016B1H08.f1_at	ENSTGUG00000015115		-1.23589	0.202607	-1.07844	0.93128
PTA_05.7168.C1.C7742_at	ENSTGUG00000001925	TARS	-1.23586	0.0195819	1.16003	0.45027
0063P0008Z_B03.x0_at	ENSTGUG00000005907	D2HGDH	-1.23576	0.0602653	-1.13401	0.823698
PTA_05.4861.C1.C5417_at	ENSTGUG00000004794		-1.23561	5.32e-06	1.00948	0.987069
0063P0001Z_F09.x0_at	ENSTGUG00000004835	TNKS	-1.23557	0.231533	1.14518	0.586784
0061P0014Z_D03.x0_at	NA		-1.23533	0.0286182	-1.0119	0.992814
0061P0026Z_D11.x0_at	ENSTGUG00000007535	XRN2	-1.2353	0.00636488	1.1879	0.21874
SB03032B1E06.f1_at	ENSTGUG00000011868	FAM184A	-1.23517	0.0563675	1.07845	0.871898
SB03027A1B09.f1_at	ENSTGUG00000006944	OGT	-1.23514	0.36757	1.45923	0.354313
0058P0042Z_H05.x0_at	ENSTGUG00000001895	KLHDC1	-1.23503	0.0156883	1.05018	0.955087
SB02026B1D04.f1_at	ENSTGUG00000013372	STXBP5L	-1.23502	0.153008	1.18507	0.362317
SB03007A2B05.f1_at	NA		-1.23501	0.00101957	1.04529	0.911589
PTA_05.5070.C1.C5642_at	NA		-1.23482	0.156963	1.01847	0.992814
SB02008B1E09.f1_at	NA		-1.23481	0.311938	1.04175	0.984143
PTA_05.4448.C1.C5000_at	ENSTGUG00000007838		-1.23451	0.00322194	1.10315	0.651954
PTA_05.2688.C1.C3184_at	ENSTGUG00000005060		-1.2345	0.00437583	-1.02925	0.96721
0065P0025Z_A02.x0_at	ENSTGUG00000009621	MLEC	-1.23444	0.265407	1.23723	0.595328
PTA_05.2140.C1.C2605_at	ENSTGUG00000009075	UQCRC2	-1.23425	0.537023	-1.03991	0.989722
SB02011A1C03.f1_s_at	NA		-1.23381	0.0286493	-1.17419	0.376626
PTA_05.7473.C1.C8045_at	ENSTGUG00000013341	VAMP1	-1.23379	0.107263	-1.26971	0.554575
PTA_05.5283.C1.C5863_at	ENSTGUG00000006028	DUSP7	-1.23364	0.141927	1.1325	0.782336
0061P0021Z_G04.x0_at	ENSTGUG00000005446	CLIP4	-1.2336	0.0896582	1.21147	0.42317
SB03042B2B02.f1_at	ENSTGUG00000011639	AVEN	-1.23351	0.12148	-1.28776	0.279312
0058P0003Z_C12.y0_at	ENSTGUG00000015628	PTGES3	-1.23332	0.00871591	-1.03145	0.973941
PTA_05.6342.C1.C6931_at	ENSTGUG00000011310		-1.23328	0.0549558	1.18622	0.422346
SB02023B2F08.f1_at	ENSTGUG00000005897		-1.23307	0.0824636	1.22891	0.362317
PTA_05.4690.C1.C5254_at	ENSTGUG00000013138	NECAP1	-1.23298	0.515473	1.25462	0.797151
SB03032A2D11.f1_at	ENSTGUG00000006588	LEMD3	-1.23294	0.0946615	1.04694	0.948522
PTA_05.5374.C2.C5960_at	NA		-1.23288	0.00303931	1.02456	0.974723
PTA_05.3593.C1.C4149_at	ENSTGUG00000013055	OTX2	-1.23287	0.00795807	-1.05389	0.937001
0063P0013Z_G01.x0_at	NA		-1.23287	0.0352271	-1.24345	0.215007
SB03045B2F12.f1_at	ENSTGUG00000010150	ADCYAP1	-1.23282	0.0273938	1.18254	0.59441
SB03046A2D05.f1_at	ENSTGUG00000010731	ZNF639	-1.23244	0.0215419	1.00682	0.997946
SB02041B2F12.f1_at	ENSTGUG00000002062		-1.23173	0.00297266	1.02294	0.981423
PTA_05.4680.C1.C5245_at	NA		-1.23154	0.0140261	-1.07705	0.740391
SB03032B1F03.f1_s_at	ENSTGUG00000008294		-1.23151	0.0253624	1.03744	0.940773
PTA_05.4538.C1.C5097_at	ENSTGUG00000017606	tgu-let-7b	-1.23149	0.0667767	-1.14098	0.814036
PTA_05.7065.C2.C7637_s_at	ENSTGUG00000000741	TMEM2B	-1.23113	0.0259883	1.13883	0.569605
PTA_05.6663.C1.C7240_at	ENSTGUG00000011890	NUBPL	-1.23113	0.0593035	-1.01541	0.991249
PTA_05.4287.C1.C4840_at	NA		-1.2311	0.0347921	-1.04199	0.955314
SB03027B2C01.f1_at	NA		-1.2311	0.0206144	-1.11021	0.581527
PTA_05.5340.C1.C5925_at	NA		-1.23106	0.00655112	-1.05286	0.934718
PTA_05.6343.C1.C6932_at	ENSTGUG00000005802		-1.23098	0.0309488	1.08289	0.894148
SB03020A2C06.f1_at	ENSTGUG00000003609	HNRNPH3	-1.23097	0.0906801	1.08128	0.882653
PTA_05.3420.C1.C3967_at	ENSTGUG00000013231	FKBP3	-1.23088	0.000128619	1.02001	0.973084
SB03005A1F12.f1_at	ENSTGUG00000008220	MFF	-1.23067	0.00968283	-1.05401	0.905318
0063P0017Z_H02.x0_at	ENSTGUG00000012889	AGPAT5	-1.23065	0.0222578	1.11186	0.790462
PTA_05.3767.C1.C4313_at	ENSTGUG00000012810	WDR2	-1.23065	0.0075458	-1.06079	0.793997
PTA_05.6869.C1.C7433_at	ENSTGUG00000004640	NDRG4	-1.23062	0.0695531	1.09469	0.826586
PTA_05.2241.C1.C2717_at	NA		-1.23052	6.99e-05	-1.06521	0.452919
PTA_05.2034.C1.C2483_at	ENSTGUG00000003924	RERE	-1.23037	0.0287334	1.10662	0.7376
SB02025A2B02.f1_s_at	NA		-1.23033	0.0399194	1.01073	0.995176
0063P0009Z_D03.x0_at	NA		-1.23024	0.0192742	1.01663	0.987069
PTA_05.7295.C1.C7867_at	ENSTGUG00000012038	PACSIN2	-1.23023	0.221065	1.2973	0.412446
SB02036B2C12.f1_at	ENSTGUG00000012481		-1.23012	0.0103225	-1.16638	0.273568
PTA_05.6255.C1.C6846_at	NA		-1.23003	0.0865739	-1.26501	0.266453
0061P0001Z_D02.x0_at	ENSTGUG00000002216	CAMK1D	-1.23002	0.0255676	1.14558	0.516888
PTA_05.4922.C2.C5484_at	ENSTGUG00000000502		-1.22986	8.27e-06	1.00589	0.993497
SB03045A2C12.f1_at	ENSTGUG00000000646		-1.22984	0.00815883	1.00019	0.999524
SB03025B1G06.f2_at	ENSTGUG00000018499		-1.22976	0.0637296	-1.09441	0.908484
SB02004B2C10.f1_at	ENSTGUG00000011488	AHI1	-1.22972	0.014633	1.0562	0.93347
PTA_05.1278.C1.C1622_at	NA		-1.22969	0.18724	1.11019	0.854206
SB03014B1E08.f1_at	ENSTGUG00000011902	GTDC1	-1.22946	0.232822	1.2952	0.426477
SB010006000A07_at	ENSTGUG00000005559	MSH6	-1.22901	0.0059871	1.08126	0.786467
PTA_05.1324.C1.C1671_at	ENSTGUG00000014593	PAIP2	-1.22871	0.000993411	1.01252	0.989391
SB010008000G12_at	ENSTGUG00000008591	BEND5	-1.22869	0.338777	-1.4986	0.255498
SB02027A2B08.f1_at	ENSTGUG00000009340		-1.22865	0.0014509	-1.00374	0.997946
0064P0011Z_B06.y0_at	ENSTGUG00000011532		-1.22839	0.0403799	-1.01311	0.992814
PTA_05.5219.C1.C5799_at	ENSTGUG00000010464	NIPSNAP1	-1.22838	0.00251881	1.04023	0.949446
SB02014B1E09.f1_at	ENSTGUG00000003246	KAT2B	-1.22829	1.44e-05	1.09022	0.568917
SB02032A2A02.f2_at	ENSTGUG00000005015	PYGB	-1.22819	0.0848563	-1.32815	0.163661
PTA_05.2098.C1.C2555_s_at	ENSTGUG00000004845	MANF	-1.22813	0.040712	1.09334	0.887773
SB010004001C06_at	ENSTGUG00000012465	CALM2	-1.22806	0.000219789	1.06535	0.79376
0058P0009Z_B07.x0_at	ENSTGUG00000004454		-1.22793	0.00453353	1.086	0.748107
SB03032B2A05.f1_at	ENSTGUG00000004327	LMOD2	-1.22792	0.000694854	-1.03024	0.95535
PTA_05.5102.C1.C5672_at	ENSTGUG00000010446		-1.22766	0.0628984	-1.16075	0.453022
SB02021A2F02.f1_at	ENSTGUG00000015245	ATRN	-1.22759	0.0449003	1.00058	0.999468
SB03001A2E10.f1_x_at	NA		-1.22754	0.0273949	1.03852	0.973941
PTA_05.1368.C1.C1718_at	ENSTGUG00000009418	GOT1	-1.22752	0.00257334	1.0536	0.911937
PTA_05.6877.C1.C7441_at	ENSTGUG00000011557		-1.22746	0.00838982	1.04937	0.85398
PTA_05.7676.C1.C8227_at	ENSTGUG00000008653	FEZ2	-1.22744	0.0896805	1.28315	0.252488
0063P0027Z_B10.x0_at	ENSTGUG00000004824	PAX6	-1.22734	0.0526219	1.05747	0.92461
SB03011B2G12.f1_at	ENSTGUG00000009553	PIAS1	-1.2272	0.0408231	1.13584	0.614464
SB02028B1F02.f1_at	ENSTGUG00000003338	MCTS1	-1.22713	0.0219312	1.00224	0.99908
SB03038B2G10.f1_at	ENSTGUG00000007038		-1.22693	0.0439801	1.13771	0.612658
PTA_05.4629.C1.C5188_at	ENSTGUG00000010213	COA6	-1.22684	0.00655112	1.0155	0.986885
PTA_05.3128.C1.C3654_at	ENSTGUG00000001930	ANXA5	-1.22671	0.00836801	1.03797	0.966346
SB03019A1G12.f1_at	ENSTGUG00000004562	RBFOX1	-1.22667	0.0851646	1.22368	0.598931
PTA_05.604.C1.C782_s_at	ENSTGUG00000013581		-1.22648	0.0358853	-1.06266	0.936672
PTA_05.1861.C2.C2298_s_at	ENSTGUG00000003475	WBSCR17	-1.22638	0.00810406	1.05392	0.92461
SB02017A1E02.f1_at	ENSTGUG00000003059	PLS3	-1.22635	0.0367662	-1.15442	0.448797
PTA_05.5353.C1.C5936_at	ENSTGUG00000008416	SRSF1	-1.22632	0.0255035	1.01803	0.986885
PTA_05.3888.C1.C4436_at	NA		-1.22616	0.000770772	-1.0105	0.991243
PTA_05.3341.C1.C3888_at	ENSTGUG00000006617	TUSC5	-1.22608	0.00701686	1.12501	0.521014
SB02047B1H01.f1_at	ENSTGUG00000001430	GTPBP1	-1.22603	0.0917916	1.08803	0.926548
0063P0030Z_G08.x0_at	ENSTGUG00000006984	STRBP	-1.22602	0.115694	1.19092	0.498183
SB03021B1B11.f1_at	ENSTGUG00000012900	GRM5	-1.22591	0.240621	1.15111	0.788043
PTA_05.6280.C1.C6873_at	ENSTGUG00000011987	LAPTM4B	-1.22584	0.123801	-1.0177	0.991249
0064P0005Z_G07.x0_s_at	ENSTGUG00000012045	AMD1	-1.22577	0.461401	1.16321	0.873745
SB03009A1D10.f1_at	NA		-1.22575	0.0188922	-1.08011	0.887994
SB02007A1E02.f1_at	NA		-1.22567	0.00966415	-1.02419	0.977742
SB02023A1D02.f1_at	ENSTGUG00000005380	SBNO1	-1.22541	0.0105221	1.13904	0.453022
0058P0045Z_G09.x0_s_at	NA		-1.22513	0.082103	1.16675	0.552244
SB02041B2A04.f1_at	ENSTGUG00000006671	RYK	-1.22482	0.527359	1.21389	0.842737
0064P0018Z_B08.x0_at	NA		-1.2248	0.0107572	-1.00304	0.99908
PTA_05.3561.C1.C4112_at	NA		-1.22473	0.000881213	-1.00062	0.999468
PTA_05.7186.C1.C7757_at	ENSTGUG00000009047	VSIG1	-1.2246	0.0796352	1.22589	0.585309
SB03045A2F09.f1_at	ENSTGUG00000010999	CRY1	-1.22446	0.0281045	1.19439	0.28555
PTA_05.5443.C1.C6032_at	NA		-1.22427	0.087703	-1.08201	0.832495
PTA_05.3310.C1.C3851_at	NA		-1.22425	0.0146333	-1.02563	0.977594
PTA_05.1465.C1.C1832_at	ENSTGUG00000000528	DNAJC28	-1.22409	0.00137981	-1.00766	0.99388
SB03020A1G12.f1_at	NA		-1.2239	0.0224053	1.06278	0.884275
0061P0034Z_B05.x0_at	ENSTGUG00000009884	PMM1	-1.22387	0.0657524	1.13256	0.674331
SB03035B1D03.f1_at	NA		-1.22381	0.0109537	1.01097	0.992814
SB02011A2H04.f1_at	ENSTGUG00000007679	TNRC18	-1.22347	0.0554919	1.17026	0.446284
PTA_05.4881.C1.C5438_at	ENSTGUG00000010284	SRSF11	-1.22338	0.0062352	1.11458	0.584428
SB02029B2C12.f1_at	ENSTGUG00000004545	FNBP1	-1.22323	0.0223249	1.21193	0.235051
SB03029A2F09.f1_s_at	ENSTGUG00000004494	NEFM	-1.22318	0.0219813	-1.04188	0.967115
0063P0013Z_D09.y0_at	ENSTGUG00000009539	PTPN2	-1.22318	0.168873	-1.0568	0.955035
PTA_05.4318.C1.C4871_at	NA		-1.22306	0.0005364	1.02686	0.964559
PTA_05.243.C2.C344_at	ENSTGUG00000017990	snoU83B	-1.22304	0.00175478	1.03539	0.955755
PTA_05.2404.C1.C2886_at	ENSTGUG00000004831	MRPL2	-1.22293	0.0344543	1.024	0.986885
SB02014A1E01.f2_at	ENSTGUG00000007004		-1.22292	0.171892	-1.32421	0.266453
SB02044A2A09.f1_at	ENSTGUG00000007572	SYT1	-1.22291	0.0521748	1.24314	0.251293
SB03035B1H09.f1_at	ENSTGUG00000002568	NMDAR1	-1.22279	0.0474355	1.20864	0.303508
SB03002A2G12.f1_at	NA		-1.22277	0.0506232	-1.00245	0.99908
0033P0002Z_B06.x1_at	NA		-1.22272	0.0676002	1.18762	0.445418
PTA_05.2090.C2.C2545_at	ENSTGUG00000001022		-1.22259	0.00796256	1.04451	0.950175
0065P0011Z_E06.y0_at	ENSTGUG00000004464	NEFL	-1.22244	0.242609	1.03605	0.984143
PTA_05.3537.C1.C4085_at	ENSTGUG00000013231	FKBP3	-1.22223	0.0744029	1.07706	0.929966
SB02038A2F11.f1_at	ENSTGUG00000000026		-1.22211	0.0105221	-1.06647	0.852076
SB020001000H04_at	ENSTGUG00000009158	PEBP1	-1.22211	0.0701803	1.10309	0.886641
0062P0001Z_C11.x0_s_at	ENSTGUG00000003788	TCAIM	-1.222	0.0796943	1.05745	0.960052
0058P0034Z_H08.x0_at	NA		-1.22193	0.0196177	1.02148	0.986885
0063P0009Z_B11.x0_s_at	ENSTGUG00000004691		-1.22157	0.147049	1.05456	0.954142
0064P0001Z_A08.x0_at	ENSTGUG00000004432		-1.22126	0.02762	1.10843	0.705887
PTA_05.5931.C1.C6517_at	NA		-1.22125	0.0963683	-1.14193	0.609923
SB03015A1C11.f1_at	ENSTGUG00000003180	RPRML	-1.22112	0.0154596	1.0631	0.870256
SB03042A1H10.f1_s_at	ENSTGUG00000000799	ANXA6	-1.22111	0.00112484	1.07518	0.757056
SB02037B2D11.f1_at	ENSTGUG00000011985	PROSER1	-1.22098	0.355095	1.17246	0.801212
SB03016B2D11.f1_at	ENSTGUG00000007131		-1.22087	0.040712	-1.05333	0.926367
0065P0018Z_B12.x0_at	ENSTGUG00000005964		-1.22086	0.01515	1.13549	0.488488
PTA_05.1061.C1.C1352_s_at	ENSTGUG00000002193	PSMG4	-1.22075	0.080439	-1.02385	0.985447
SB03004B1H11.f1_at	NA		-1.22072	0.296468	-1.2803	0.453022
SB03043B1D12.f1_at	NA		-1.22059	0.399677	1.06195	0.973941
SB03004B2G08.f1_at	NA		-1.22038	0.0446826	1.07002	0.876824
PTA_05.6749.C1.C7328_at	ENSTGUG00000000614	BSG	-1.22035	0.00242552	1.03093	0.960664
SB02026A1F03.f1_at	ENSTGUG00000004156		-1.22031	0.0152216	1.01217	0.993497
PTA_05.1426.C1.C1781_at	NA		-1.22015	0.00462851	1.00279	0.99908
SB02022A1A04.f1_at	ENSTGUG00000000489		-1.22006	0.0195103	1.01813	0.989127
PTA_05.4487.C1.C5042_s_at	ENSTGUG00000008416	SRSF1	-1.22003	0.0617963	1.10332	0.785433
PTA_05.7787.C1.C8332_at	ENSTGUG00000010074		-1.22001	0.00359996	1.10544	0.602076
PTA_05.6866.C1.C7430_at	ENSTGUG00000008458	GABARAPL2	-1.21991	2.52e-05	1.05281	0.824493
SB02017B1H11.f1_at	ENSTGUG00000011419	SACS	-1.21985	0.227138	1.35862	0.0900467
PTA_05.3846.C1.C4393_at	ENSTGUG00000003670	LAMTOR2	-1.21964	0.0167696	1.03379	0.976329
SB03010A1E06.f1_at	ENSTGUG00000003040	HACL1	-1.21962	0.136554	-1.00814	0.997946
SB02021A1C10.f1_at	ENSTGUG00000004685	TRAK1	-1.21951	0.217854	1.07302	0.936759
PTA_05.5255.C1.C5836_at	ENSTGUG00000010373	CABLES1	-1.21943	0.00661663	-1.03558	0.966959
SB02047B1A05.f1_at	NA		-1.2193	0.108613	-1.07584	0.863762
SB02041B1D07.f1_at	ENSTGUG00000002473	RABL6	-1.21905	0.0294339	1.10342	0.730343
0063P0015Z_E05.x0_at	ENSTGUG00000010662	CTBP1	-1.219	0.0815612	1.02217	0.986712
0061P0004Z_E05.x0_s_at	ENSTGUG00000003918	MLC1	-1.21889	0.0440373	1.00044	0.999468
SB02024B1H05.f1_at	ENSTGUG00000000190		-1.21881	0.00267973	1.10626	0.578651
SB03015B1G03.f1_at	ENSTGUG00000005098	CCDC92	-1.21866	0.000684829	1.04945	0.873745
SB02033A2C06.f1_at	ENSTGUG00000013552	NCAM2	-1.21847	0.077648	1.15867	0.559162
SB03033A2B06.f1_at	NA		-1.21837	0.0314433	-1.19554	0.266453
SB03003B1B02.f1_at	ENSTGUG00000007476	CHD9	-1.21837	0.131908	1.12509	0.769522
PTA_05.1723.C1.C2147_at	NA		-1.21834	0.00297266	1.01595	0.986134
PTA_05.4740.C1.C5304_at	ENSTGUG00000008802	NETO2	-1.21834	0.03075	1.16285	0.387292
SB02025A2G03.f1_at	ENSTGUG00000013426		-1.2183	0.0481071	-1.01418	0.991249
PTA_05.4535.C3.C5094_at	ENSTGUG00000014568	MATR3	-1.21829	0.00676661	1.12128	0.512606
SB02030B1G11.f1_at	NA		-1.21828	0.566291	1.06452	0.984143
SB03009A1H10.f1_at	ENSTGUG00000000046	ABCF2	-1.21828	0.00647281	-1.0106	0.993497
PTA_05.706.C1.C917_at	ENSTGUG00000000834		-1.21826	0.286673	-1.05619	0.967877
SB03019A2F05.f1_at	ENSTGUG00000008222	RAB9A	-1.21818	0.00876583	-1.0499	0.909889
PTA_05.2902.C1.C3417_at	ENSTGUG00000011556	ATP6V1D	-1.21814	0.00701686	1.0166	0.987137
PTA_05.951.C1.C1223_at	ENSTGUG00000000786		-1.21807	0.0913321	1.08834	0.850586
PTA_05.7565.C1.C8127_at	ENSTGUG00000001134	GNAI3	-1.21783	0.139505	-1.03802	0.974181
PTA_05.182.C2.C264_s_at	NA		-1.21768	0.000757438	1.06293	0.809696
SB03006A2G01.f1_at	ENSTGUG00000011221	SHOX2	-1.21758	0.197811	-1.16434	0.663122
PTA_05.1145.C1.C1448_at	ENSTGUG00000018127		-1.21743	0.0352271	1.02073	0.987137
SB010014000F12_at	ENSTGUG00000009428		-1.21743	0.0309488	1.01071	0.994761
PTA_05.3938.C1.C4483_at	ENSTGUG00000005632	EPDR1	-1.21742	0.156403	1.08292	0.897011
PTA_05.3123.C1.C3649_at	ENSTGUG00000018513		-1.21729	0.0244851	-1.18816	0.263163
SB02008B2H07.f1_at	ENSTGUG00000006278	MS4A15	-1.21729	0.0076104	-1.0146	0.989391
SB03031A1C12.f1_at	ENSTGUG00000011314		-1.21724	0.0274731	1.01469	0.992814
SB03004A2A12.f1_at	NA		-1.217	0.0800525	-1.19675	0.381181
PTA_05.45.C2.C63_at	ENSTGUG00000008036	C18orf21	-1.21693	0.130681	1.10442	0.823023
SB03025A2F02.f2_at	ENSTGUG00000009584	RAB11FIP4	-1.21689	0.0289656	1.14594	0.443393
SB03029B2F03.f1_at	NA		-1.21674	0.0315464	-1.19294	0.268257
SB03011A2H07.f1_at	NA		-1.21672	4.1e-07	1.0203	0.967115
PTA_05.2530.C1.C3016_s_at	ENSTGUG00000001453	UTP11L	-1.21667	0.0754985	-1.1007	0.889675
PTA_05.1541.C1.C1925_at	ENSTGUG00000002410	JUP	-1.2166	0.0525308	1.01268	0.99388
PTA_05.7705.C1.C8255_at	ENSTGUG00000001635		-1.21654	0.00493386	-1.03892	0.955807
PTA_05.6675.C1.C7251_at	ENSTGUG00000012833		-1.21653	0.011498	1.02649	0.981052
PTA_05.5925.C1.C6510_at	ENSTGUG00000014568	MATR3	-1.21643	0.0786368	1.27781	0.22355
SB02021B2E07.f1_at	NA		-1.2164	0.0207472	1.01092	0.992814
SB03035A1E08.f1_at	NA		-1.21622	0.0405583	-1.14792	0.446284
SB02048B1D08.f1_at	ENSTGUG00000007764	AIP	-1.21604	3.13e-05	-1.07164	0.369073
SB03042A1A04.f1_at	ENSTGUG00000009385	DDX47	-1.2157	0.010627	1.07305	0.814327
PTA_05.723.C1.C939_s_at	NA		-1.21556	0.0763056	1.09606	0.812918
PTA_05.1892.C1.C2335_at	ENSTGUG00000005460	SMARCA2	-1.21555	0.0670428	1.1055	0.77213
0058P0031Z_B01.y0_at	ENSTGUG00000013374	RABL3	-1.21532	0.251929	-1.28928	0.40798
PTA_05.3257.C1.C3790_s_at	ENSTGUG00000010163		-1.21529	0.000185716	1.0644	0.779911
PTA_05.4926.C1.C5488_at	ENSTGUG00000013822	LSM12	-1.21528	0.0316667	1.00604	0.997946
PTA_05.1133.C1.C1433_s_at	ENSTGUG00000004561		-1.21526	0.00389887	-1.02581	0.970459
SB02046A1B01.f1_at	ENSTGUG00000014558		-1.2151	0.00673877	1.01347	0.987137
PTA_05.6316.C1.C6906_at	ENSTGUG00000010471	ADD1	-1.21501	0.0529278	1.19752	0.329571
PTA_05.7460.C1.C8033_at	NA		-1.21498	0.127101	1.19312	0.453022
PTA_05.755.C1.C985_at	ENSTGUG00000005910	NDUFAB1	-1.2149	0.00202896	1.10373	0.641986
PTA_05.3899.C1.C4447_at	NA		-1.21488	0.133861	1.06876	0.954917
SB02043B2G10.f1_s_at	ENSTGUG00000003919		-1.21482	0.0263633	1.07923	0.81733
SB03050B1F10.f1_at	NA		-1.21469	0.304122	-1.00716	0.997946
SB02045B1B01.f1_at	ENSTGUG00000006079	JAG1	-1.21456	0.0174137	-1.01037	0.992814
SB02030A2B11.f1_at	ENSTGUG00000004034		-1.21434	0.0351426	1.08777	0.882686
SB010003000G07_at	NA		-1.21429	0.0153195	1.13548	0.45632
SB02039B1F08.f1_at	NA		-1.21421	0.107045	-1.03841	0.981985
PTA_05.4043.C1.C4586_at	ENSTGUG00000005863		-1.21408	0.112185	1.13166	0.850512
SB03005B2H12.f1_at	ENSTGUG00000013423	CCDC8	-1.21382	0.00995086	1.16367	0.265766
SB02041B2G09.f1_at	NA		-1.21381	0.237632	-1.08419	0.916423
0061P0003Z_F12.x0_at	ENSTGUG00000009943	PPP4R2	-1.21377	0.171326	1.22616	0.448797
SB03016B2A07.f1_at	ENSTGUG00000003051	FAM13A1	-1.21364	0.0272891	-1.21092	0.235051
SB03037B2H04.f1_at	ENSTGUG00000010557	DNAJC19	-1.21347	0.219239	-1.09051	0.899664
0064P0011Z_B06.x0_at	ENSTGUG00000011530		-1.21345	0.0181753	-1.05039	0.862523
PTA_05.3381.C1.C3932_at	NA		-1.21342	0.325076	-1.05261	0.973941
PTA_05.331.C1.C450_at	ENSTGUG00000010572	RTN4R	-1.21325	0.00815883	1.07479	0.797151
SB02024A2D06.f1_at	ENSTGUG00000007944	AP1S2	-1.21305	0.105735	1.12788	0.723426
PTA_05.2113.C1.C2572_s_at	ENSTGUG00000000309		-1.21301	0.00463254	1.02095	0.978183
PTA_05.7124.C1.C7695_s_at	ENSTGUG00000008392	COX19	-1.21275	0.0715299	-1.04053	0.977742
PTA_05.4781.C1.C5342_at	NA		-1.2127	0.0507535	-1.00411	0.99908
SB03027A1G06.f1_at	ENSTGUG00000004991		-1.21262	0.132945	1.059	0.939507
SB03010A1F04.f1_at	ENSTGUG00000007127	GJB1	-1.21256	0.016617	1.14426	0.621933
PTA_05.1247.C1.C1581_at	ENSTGUG00000006214	PLCB4	-1.21255	0.000612923	1.01052	0.989127
0064P0021Z_A05.x0_s_at	ENSTGUG00000009801	RPLP2	-1.21255	0.000190423	1.02607	0.960052
PTA_05.5994.C1.C6585_at	NA		-1.21252	0.0204929	-1.12822	0.45027
SB03022A1A07.f1_at	NA		-1.21251	0.0464361	1.06932	0.871731
PTA_05.4596.C1.C5154_at	ENSTGUG00000009000		-1.21232	0.0246008	1.13545	0.507766
SB02049B1G04.f1_at	NA		-1.2118	0.126968	1.06967	0.911863
PTA_05.588.C1.C761_at	ENSTGUG00000009259	CD81	-1.21171	0.182073	1.03869	0.976251
PTA_05.2126.C1.C2590_at	NA		-1.21155	0.227265	1.29697	0.587617
0065P0011Z_E03.x0_at	ENSTGUG00000012606	CHGA	-1.21151	0.0460455	1.1174	0.676505
PTA_05.1151.C1.C1454_at	ENSTGUG00000000634		-1.21147	0.0125125	1.00119	0.999468
SB03033A1E10.f1_at	NA		-1.21128	0.0105709	-1.02532	0.973941
PTA_05.39.C3.C56_at	NA		-1.21125	0.000549234	1.03042	0.950175
PTA_05.3418.C1.C3965_at	ENSTGUG00000002467	PHPT1	-1.21123	0.0849055	1.12978	0.809696
0061P0001Z_D04.x0_at	ENSTGUG00000001582	ATP5A1	-1.21093	0.043881	1.11438	0.68527
PTA_05.3833.C2.C4381_s_at	ENSTGUG00000008120	GORASP2	-1.21067	0.0896945	1.16384	0.522023
SB03009A1C03.f1_at	ENSTGUG00000006767		-1.21051	0.202398	1.1841	0.614464
SB03043A1D03.f1_at	ENSTGUG00000009217	SOCS6	-1.2105	0.0765353	1.1676	0.460154
SB03018B1H09.f1_at	NA		-1.21049	0.0784274	-1.22395	0.284807
SB020001000D10_at	NA		-1.21044	0.0613535	1.07863	0.853117
PTA_05.3453.C1.C4001_at	ENSTGUG00000004464	NEFL	-1.21038	0.00392023	1.08974	0.679108
SB03016B2F07.f1_at	NA		-1.21037	0.0282336	-1.11246	0.793217
SB02006B1C10.f1_at	ENSTGUG00000004799	EMP2	-1.21012	0.173066	-1.0809	0.902445
PTA_05.2911.C1.C3428_at	NA		-1.20991	0.00518351	-1.03233	0.967623
PTA_05.1108.C1.C1406_at	ENSTGUG00000009548	KCNIP4	-1.20982	0.000238879	1.08084	0.398241
PTA_05.7052.C1.C7622_at	ENSTGUG00000015169	PTRHD1	-1.20971	0.0152669	-1.01829	0.985447
PTA_05.25.C1.C35_at	ENSTGUG00000007042		-1.20967	0.0348512	1.01705	0.989127
PTA_05.4640.C1.C5202_at	NA		-1.20951	0.00689541	-1.04394	0.942931
PTA_05.1041.C1.C1331_at	ENSTGUG00000013030		-1.20926	0.029962	1.01678	0.991303
PTA_05.2905.C1.C3420_at	ENSTGUG00000006071		-1.20916	0.0121448	1.06876	0.82616
SB02024B1D04.f1_at	ENSTGUG00000003179	CHD6	-1.2091	0.300957	1.2012	0.66792
0058P0009Z_G11.x0_s_at	ENSTGUG00000002788		-1.20909	0.0441319	1.08692	0.802755
0058P0035Z_C05.y0_at	NA		-1.20907	0.0601302	1.07892	0.848381
PTA_05.1558.C1.C1952_at	ENSTGUG00000003665	RFNG	-1.20906	0.0799008	-1.15349	0.462176
0061P0025Z_A09.x0_s_at	ENSTGUG00000010150	ADCYAP1	-1.20888	0.00207409	1.148	0.201269
PTA_05.4286.C1.C4839_at	ENSTGUG00000002680	SP4	-1.20885	0.0218552	1.00761	0.996142
PTA_05.1405.C2.C1761_s_at	ENSTGUG00000002068	HSPA4L	-1.2087	0.0422532	1.03279	0.978183
PTA_05.5067.C1.C5639_at	ENSTGUG00000017967	SNORA54	-1.20869	0.115543	1.13993	0.673996
PTA_05.7039.C1.C7609_at	ENSTGUG00000006812	MPP1	-1.2082	0.0413898	1.19258	0.493629
PTA_05.2989.C1.C3508_at	ENSTGUG00000007694	NUDT8	-1.20814	0.00233649	-1.0077	0.993497
SB03044A1B11.f1_at	ENSTGUG00000005363	SLC13A3	-1.20802	0.0258632	-1.1968	0.249814
0058P0016Z_C01.x0_at	ENSTGUG00000001616	TRAPPC3	-1.20795	0.0786368	1.21815	0.543339
PTA_05.7028.C1.C7594_s_at	ENSTGUG00000004487		-1.20781	0.232806	1.12621	0.813585
0061P0025Z_G06.y0_at	ENSTGUG00000004093	SYN2	-1.20781	0.017333	-1.03321	0.973752
PTA_05.7340.C1.C7916_at	ENSTGUG00000001786		-1.20778	0.0469275	1.07941	0.830163
SB03035A1B09.f1_at	NA		-1.20771	0.0034026	-1.02687	0.971285
PTA_05.6530.C1.C7106_at	NA		-1.20754	0.233354	-1.31995	0.302553
PTA_05.6617.C1.C7197_at	ENSTGUG00000006427	PHAX	-1.20749	0.0540093	1.16281	0.430559
SB02020B2F01.f1_at	NA		-1.20731	0.000203238	-1.12784	0.142722
SB03012A1A03.f1_at	ENSTGUG00000001630		-1.2073	0.02904	-1.07408	0.901656
PTA_05.2656.C1.C3153_at	ENSTGUG00000011392	ACADL	-1.20728	0.0101003	-1.13496	0.351781
SB03028A2B06.f1_at	ENSTGUG00000009799	USP1	-1.20721	0.00185624	1.15678	0.162154
PTA_05.1810.C1.C2247_at	NA		-1.20697	0.175644	-1.03497	0.973941
PTA_05.2188.C1.C2654_at	ENSTGUG00000010392	RIOK3	-1.20664	0.283093	1.16786	0.739114
0065P0003Z_G07.x0_at	NA		-1.20657	0.0979212	1.138	0.654609
SB02025A2F12.f1_at	NA		-1.20654	0.000110101	-1.03863	0.895674
PTA_05.3408.C1.C3955_at	ENSTGUG00000002906	HOXA5	-1.20653	0.357679	1.05782	0.97115
SB02014A1B04.f2_at	ENSTGUG00000012283	TSTD1	-1.2065	0.0579292	1.09414	0.789269
PTA_05.2401.C1.C2883_at	NA		-1.20641	0.0019845	1.00686	0.99388
SB03037B1H02.f1_at	NA		-1.20635	0.111101	-1.22971	0.314555
PTA_05.863.C1.C1119_at	ENSTGUG00000009561		-1.20633	0.0576299	1.02916	0.985447
SB02020B1H09.f1_at	ENSTGUG00000001326		-1.20623	0.0341887	1.08246	0.803667
SB03009A2B09.f1_at	NA		-1.20622	0.0399403	1.02329	0.986885
PTA_05.3845.C1.C4392_at	ENSTGUG00000006942	NSFL1C	-1.20619	0.00447356	-1.00385	0.997946
SB03029A2F07.f1_at	NA		-1.20619	0.0330108	1.04344	0.964952
PTA_05.3200.C1.C3732_at	ENSTGUG00000005822		-1.20611	0.0141872	-1.00316	0.997946
PTA_05.1492.C1.C1868_at	NA		-1.20601	0.000405506	1.05926	0.801212
SB03032B1C07.f1_at	ENSTGUG00000004986	GATB	-1.20597	0.032612	1.13105	0.453022
0064P0007Z_C02.x0_at	ENSTGUG00000011709	L3MBTL3	-1.20597	0.19533	1.12473	0.794269
PTA_05.6810.C1.C7383_at	ENSTGUG00000005449	OTUD7A	-1.20594	0.26	-1.08708	0.911589
PTA_05.4537.C1.C5096_at	ENSTGUG00000003942	PAPSS1	-1.20576	0.195544	1.23236	0.443625
CK315888-5_s_at	ENSTGUG00000004138		-1.20562	0.115238	1.17532	0.488203
PTA_05.6845.C1.C7412_at	ENSTGUG00000006768	HAGH	-1.20526	0.0345814	1.06127	0.935581
SB02046A1B12.f1_at	ENSTGUG00000001232	FBXL21	-1.20506	0.0165301	1.01851	0.987069
PTA_05.6405.C1.C6992_at	ENSTGUG00000002080		-1.20505	0.146721	-1.23063	0.367981
SB03037A2D05.f1_at	ENSTGUG00000005067		-1.20498	0.00105281	1.00964	0.991249
PTA_05.1164.C4.C1474_s_at	NA		-1.20495	0.029962	1.03639	0.973545
SB03002A1B11.f1_at	ENSTGUG00000012615	WNK1	-1.2049	0.0412118	1.07919	0.764131
SB03037B1B08.f1_at	ENSTGUG00000012944	PCF11	-1.20463	0.00447065	1.0409	0.920853
PTA_05.1361.C1.C1710_at	ENSTGUG00000000301	SDHD	-1.20458	0.00263929	1.01729	0.985447
SB03023A2A12.f1_at	NA		-1.2045	0.0872237	-1.20417	0.333685
PTA_05.5035.C1.C5609_at	NA		-1.20446	0.0506715	1.05662	0.95357
0058P0011Z_F05.x0_at	NA		-1.2044	0.0999876	1.00867	0.995176
PTA_05.2812.C1.C3319_at	NA		-1.20404	0.0294339	1.02306	0.986705
SB03035A2G03.f1_at	ENSTGUG00000002566	CAMTA1	-1.20392	0.0310108	1.05781	0.840983
SB03014B2A01.f1_at	ENSTGUG00000007875	PPIG	-1.20384	0.00546898	1.12983	0.309379
0063P0014Z_E12.x0_at	ENSTGUG00000010210	C11orf96	-1.20361	0.0580679	1.07515	0.853628
PTA_05.5139.C1.C5711_at	NA		-1.20361	0.0362649	-1.05816	0.897011
0058P0052Z_F10.x0_s_at	ENSTGUG00000008432	ATP1B3	-1.20358	0.0771126	1.08652	0.824058
SB03006B2H04.f1_at	NA		-1.20357	0.0340697	1.13502	0.511346
0061P0027Z_B01.x0_at	ENSTGUG00000007499	CHURC1	-1.20314	0.0306635	-1.13444	0.448797
PTA_05.1380.C1.C1730_at	ENSTGUG00000008996	HNRNPA3	-1.20286	0.00112137	1.09572	0.559967
PTA_05.6128.C1.C6719_at	ENSTGUG00000013102	STYX	-1.20273	0.0129324	1.05761	0.869037
PTA_05.7669.C1.C8220_at	NA		-1.20272	0.201977	1.15015	0.443393
PTA_05.1096.C1.C1394_at	ENSTGUG00000011639	AVEN	-1.20269	0.0397451	1.03926	0.971461
PTA_05.224.C1.C317_s_at	ENSTGUG00000004581	RPS17	-1.20268	0.000607439	1.05431	0.851736
SB03031A1E07.f1_at	ENSTGUG00000005404		-1.20267	0.117267	1.14275	0.647571
PTA_05.4964.C1.C5526_at	ENSTGUG00000010247		-1.20228	0.00982527	-1.00951	0.992814
SB03040A1A09.f1_at	ENSTGUG00000003085	BAZ1B	-1.20222	0.059052	1.16698	0.445418
PTA_05.2898.C1.C3413_at	ENSTGUG00000006231	NHLRC1	-1.202	0.0768476	-1.14493	0.773123
PTA_05.7488.C1.C8057_at	ENSTGUG00000001132		-1.20191	0.0113208	1.11496	0.539647
SB03027B1F04.f1_at	NA		-1.20176	0.12433	1.00885	0.995176
SB03042B2E12.f1_at	NA		-1.20174	8.81e-05	-1.01752	0.974181
SB03016A2H10.f1_at	ENSTGUG00000009953	STK32B	-1.2017	0.121499	1.0441	0.961111
PTA_05.6331.C1.C6921_at	NA		-1.2016	0.145815	1.10667	0.806513
SB010007000D04_at	ENSTGUG00000010313		-1.20157	0.024	-1.17278	0.266453
SB02049A2G07.f1_at	ENSTGUG00000004055	SHE	-1.20155	0.0136143	-1.03043	0.974723
SB010007000E10_at	NA		-1.20155	0.0642843	1.25326	0.207367
PTA_05.4783.C1.C5344_at	NA		-1.20134	0.128278	1.03488	0.984143
SB02037B1G02.f1_at	NA		-1.20132	0.245186	1.05118	0.966449
SB02029A1F11.f1_at	NA		-1.20127	0.160936	1.05753	0.94236
PTA_05.4311.C1.C4864_at	ENSTGUG00000007583	CERS6	-1.20121	0.185339	1.14633	0.708613
0058P0028Z_C01.y0_s_at	ENSTGUG00000001762	PPP2CB	-1.20114	0.379849	-1.1709	0.790317
SB03038A2A08.f1_at	NA		-1.201	0.138461	1.17185	0.538341
PTA_05.7254.C1.C7824_at	ENSTGUG00000012072	WASF1	-1.20099	0.0457101	1.26131	0.153073
SB010019000F11_at	NA		-1.20097	0.00499312	-1.00477	0.996997
SB03047A2B06.f1_at	ENSTGUG00000002977	RPS6KC1	-1.20079	0.151355	1.0933	0.658464
0033P0002Z_B03.y0_at	ENSTGUG00000005595	DNAJB9	-1.20078	0.0429077	1.00838	0.996138
SB02031A2D10.f1_at	ENSTGUG00000007307	TTC21B	-1.20058	0.211277	1.00707	0.997946
PTA_05.3233.C1.C3766_at	ENSTGUG00000011931	CFL2	-1.20055	0.000926291	1.07006	0.742299
SB02006B1B11.f1_at	ENSTGUG00000004264	TLDC1	-1.20021	0.166826	1.15424	0.382872
PTA_05.6786.C1.C7361_at	NA		-1.20015	0.0203728	-1.03824	0.967115
PTA_05.2833.C1.C3344_at	ENSTGUG00000005684		-1.20009	0.000898299	1.0196	0.977153
PTA_05.1295.C1.C1639_at	ENSTGUG00000012888	TMEM14A	-1.20006	0.0355493	1.03448	0.975758
SB02025B2G08.f1_at	ENSTGUG00000005780	FCHO2	-1.19998	0.137635	1.14528	0.657842
SB02046B2F02.f1_at	ENSTGUG00000003768	DNM1	-1.19995	0.087641	1.15922	0.451699
SB03012A1D06.f1_at	ENSTGUG00000001697	ARPP21	-1.19979	0.528517	1.03984	0.987076
PTA_05.1003.C1.C1291_at	NA		-1.19972	0.140339	-1.08498	0.864113
SB02029B2F08.f1_at	ENSTGUG00000000359	CRHR2	-1.19955	0.209302	1.15961	0.677545
SB02046B1E09.f1_at	NA		-1.19934	0.0720228	-1.12351	0.794546
SB03025A2E02.f2_at	NA		-1.19927	0.0735446	1.22427	0.266453
0061P0008Z_F09.x0_at	ENSTGUG00000006728	TBC1D2	-1.19926	0.0800525	1.14726	0.73315
SB03048B1G01.f1_at	ENSTGUG00000007054		-1.19919	0.0673554	-1.00374	0.998714
PTA_05.3448.C1.C3997_at	ENSTGUG00000003320		-1.19909	0.0626268	-1.07397	0.92311
SB03015A2B11.f1_at	ENSTGUG00000018380	FAM132B	-1.19908	0.189012	1.09351	0.862611
PTA_05.954.C2.C1227_s_at	ENSTGUG00000017336	NFYC	-1.19908	0.214928	1.18866	0.580911
SB02042B1B02.f1_at	NA		-1.19903	0.0222516	1.02884	0.979591
PTA_05.7503.C1.C8071_at	ENSTGUG00000002885	SLC39A11	-1.19901	0.0196474	1.04945	0.947389
PTA_05.4914.C1.C5475_at	NA		-1.19884	0.00576692	1.0946	0.453022
PTA_05.4982.C1.C5544_at	NA		-1.19875	0.0848387	1.12658	0.664954
PTA_05.5446.C1.C6035_at	NA		-1.19872	0.000132819	1.00419	0.99618
0058P0024Z_G03.x0_s_at	ENSTGUG00000001670	FKBP5	-1.19866	0.439051	-1.2578	0.635878
SB02040B2D08.f1_at	ENSTGUG00000000421	ARHGEF12	-1.19857	0.0755183	1.10617	0.744934
SB02040A1G12.f1_at	ENSTGUG00000001550	EREG	-1.19838	0.124242	-1.04622	0.955087
SB03051B1E09.f1_at	NA		-1.19834	0.151313	1.03074	0.986885
SB03043B1A01.f1_s_at	NA		-1.19815	0.26	1.19047	0.620602
PTA_05.1091.C1.C1390_at	ENSTGUG00000002085		-1.19804	0.0439609	-1.01204	0.992814
SB010007000G06_at	ENSTGUG00000010359	FBXO21	-1.19802	0.0659877	-1.00455	0.997946
PTA_05.5627.C1.C6214_at	NA		-1.19801	0.00416049	-1.09567	0.435843
PTA_05.3034.C2.C3559_at	ENSTGUG00000013420	TAF13	-1.19797	0.0517342	1.00876	0.99388
PTA_05.6657.C1.C7234_at	ENSTGUG00000004093	SYN2	-1.19791	0.0375088	1.19497	0.259326
PTA_05.6970.C1.C7537_at	ENSTGUG00000011950		-1.1978	0.0373402	1.24784	0.150631
PTA_05.3811.C1.C4356_s_at	ENSTGUG00000003882		-1.19755	0.278065	1.0751	0.932146
SB03016A2G11.f1_at	ENSTGUG00000005243	NTAN1	-1.19746	0.151054	-1.11947	0.765614
PTA_05.520.C2.C676_at	ENSTGUG00000012848	MARK3	-1.19738	0.027897	-1.01544	0.992705
SB03037B2H05.f1_at	ENSTGUG00000012929	HSPA2	-1.19729	0.0868841	-1.08055	0.920853
PTA_05.2714.C1.C3212_at	ENSTGUG00000012143	CYB5R3	-1.19726	0.207085	-1.06515	0.935858
PTA_05.990.C1.C1273_at	NA		-1.19709	0.19839	1.14795	0.704154
SB03011A1B12.f1_at	NA		-1.19697	0.148927	-1.16392	0.52637
PTA_05.6305.C1.C6895_at	ENSTGUG00000012777	PTP4A1	-1.1968	0.218595	1.1916	0.56287
SB010008000D06_at	NA		-1.19676	0.45481	1.19235	0.790317
PTA_05.4698.C1.C5262_at	ENSTGUG00000008719	TMPO	-1.19646	0.0098699	1.0721	0.789466
PTA_05.1210.C2.C1539_s_at	ENSTGUG00000013160		-1.19644	0.00307231	1.11684	0.548591
PTA_05.5083.C1.C5655_at	NA		-1.1961	0.00774996	1.05388	0.912173
PTA_05.4181.C1.C4732_at	ENSTGUG00000007994	B5G124_TAEGU	-1.19597	0.195158	-1.10816	0.820687
PTA_05.6192.C1.C6782_at	ENSTGUG00000002403	PCSK2	-1.19594	0.352677	1.12536	0.856125
PTA_05.675.C1.C873_at	NA		-1.1958	0.00774262	-1.05195	0.873984
SB02009B1G08.f1_at	NA		-1.19559	0.0375241	-1.12824	0.45027
SB03035A1C11.f1_at	ENSTGUG00000001631	AGO1	-1.19547	0.0443184	-1.08566	0.87776
PTA_05.4842.C1.C5398_at	ENSTGUG00000003795	PPA2	-1.19529	0.0188761	1.00295	0.99908
PTA_05.4868.C1.C5425_at	NA		-1.19525	0.0691183	-1.11026	0.838994
0061P0006Z_B01.x0_at	ENSTGUG00000003417		-1.19522	0.0337945	-1.05644	0.892487
0065P0019Z_E01.x0_s_at	ENSTGUG00000003609	HNRNPH3	-1.19509	0.060736	1.18339	0.333721
PTA_05.5919.C1.C6504_at	ENSTGUG00000009878	EIF3J	-1.195	0.00261732	1.05867	0.849047
SB03007B2E11.f1_at	ENSTGUG00000017350	HPCA	-1.19461	0.0262116	1.05391	0.89443
SB02034A2G09.f1_at	ENSTGUG00000010074		-1.1945	0.0601302	1.12642	0.608673
PTA_05.3807.C1.C4352_at	ENSTGUG00000009636		-1.19448	0.000898299	-1.0215	0.97115
PTA_05.2251.C1.C2728_at	ENSTGUG00000017592	tgu-mir-125-2	-1.19444	0.0175382	1.01006	0.992814
SB02014A2G07.f2_at	NA		-1.19428	0.136375	1.17294	0.263163
PTA_05.7505.C1.C8073_s_at	ENSTGUG00000007731		-1.19427	0.215328	-1.08858	0.88124
SB03051A1D04.f1_at	ENSTGUG00000005973	GOT2	-1.19425	0.404936	-1.20753	0.716209
PTA_05.6623.C1.C7201_at	ENSTGUG00000015104	CHMP1B	-1.19422	0.0713341	1.09291	0.788043
PTA_05.5045.C1.C5618_at	ENSTGUG00000015152		-1.19421	0.00795543	-1.03731	0.882872
PTA_05.5529.C1.C6117_at	ENSTGUG00000004487		-1.1942	0.18971	1.12063	0.786467
SB03050B1F12.f1_at	NA		-1.19414	0.192495	-1.00836	0.99618
SB02005A2H11.f1_at	NA		-1.19406	0.381608	-1.46645	0.252488
SB03004A1H03.f1_at	NA		-1.19398	0.140282	-1.19303	0.430875
SB03033A2C09.f1_at	NA		-1.19395	0.0376641	1.01602	0.991392
PTA_05.5670.C1.C6261_at	NA		-1.19367	0.0020285	1.02721	0.966449
PTA_05.1259.C1.C1598_at	NA		-1.1936	0.0184462	-1.1496	0.309023
PTA_05.1714.C1.C2134_at	ENSTGUG00000003604	FAM173A	-1.19353	0.0104123	1.06372	0.822954
PTA_05.1085.C1.C1383_at	ENSTGUG00000014491		-1.19336	0.0365595	-1.04929	0.916624
SB02005B1D09.f1_at	NA		-1.19322	0.26	-1.04924	0.966959
PTA_05.4290.C1.C4842_at	ENSTGUG00000005792	TM2D3	-1.19314	0.0104535	-1.02894	0.973941
SB03009B2E08.f1_at	ENSTGUG00000003150	MAPK8IP3	-1.19309	0.126619	-1.19018	0.417767
SB02019B1A10.f1_at	NA		-1.19299	0.0014509	-1.01233	0.987069
PTA_05.471.C1.C618_at	ENSTGUG00000002589	ZBTB48	-1.19295	0.0086378	1.09198	0.768585
SB02043A1G05.f1_at	ENSTGUG00000005155	AK3	-1.19276	0.0631991	1.01546	0.987387
SB03004A1E06.f1_at	NA		-1.19263	0.414269	1.17982	0.563978
PTA_05.1431.C1.C1786_at	ENSTGUG00000007684	MRGBP	-1.19262	0.0161864	1.02231	0.977594
PTA_05.755.C1.C985_s_at	ENSTGUG00000005910	NDUFAB1	-1.19258	0.00489492	1.04423	0.923913
PTA_05.6603.C1.C7184_at	ENSTGUG00000005398	TP53RK	-1.19255	0.0106396	-1.00705	0.995507
SB02036A2G12.f1_at	NA		-1.19253	0.0298461	1.07356	0.814067
SB03042A2B09.f1_at	ENSTGUG00000002504	PPM1K	-1.19253	0.18589	-1.00109	0.999468
PTA_05.1610.C1.C2019_at	NA		-1.19245	0.0132875	1.06798	0.870256
PTA_05.5687.C1.C6277_at	NA		-1.19238	0.00195277	1.05326	0.838916
SB02029A1B06.f1_at	ENSTGUG00000015928		-1.19237	0.000358584	-1.02453	0.952855
PTA_05.4960.C1.C5522_at	NA		-1.19233	0.00239297	-1.04333	0.919959
SB02047B2F02.f1_at	ENSTGUG00000008042	GALNT1	-1.19224	0.174205	1.10226	0.820687
SB03033B1A01.f1_at	NA		-1.19222	0.00211642	-1.06124	0.837072
0058P0019Z_D09.x0_at	ENSTGUG00000013003	RTN1	-1.19221	0.0431373	1.10936	0.659842
SB02003B2A08.f1_at	NA		-1.19219	0.113723	-1.13966	0.801212
SB03046A2G02.f1_s_at	ENSTGUG00000018127		-1.19205	0.0306148	1.02637	0.980715
SB03025A1E04.f2_s_at	NA		-1.19191	0.0616202	1.06728	0.868136
SB03010B2G04.f1_at	ENSTGUG00000005543		-1.19177	0.00682844	-1.09339	0.453022
PTA_05.1772.C1.C2198_at	ENSTGUG00000012283	TSTD1	-1.19173	0.0546838	-1.0775	0.822954
PTA_05.6542.C1.C7117_at	ENSTGUG00000002656	VPS25	-1.19165	0.283944	1.29203	0.390792
SB03031A2C11.f1_at	ENSTGUG00000013694	PACSIN1	-1.19158	0.0252829	-1.01399	0.992814
PTA_05.6771.C1.C7347_s_at	ENSTGUG00000011413		-1.19158	0.131926	1.11365	0.756912
PTA_05.917.C1.C1181_s_at	NA		-1.19155	0.0470181	-1.03778	0.953741
SB03043B2C10.f1_at	ENSTGUG00000013611		-1.1914	0.0215369	1.0114	0.993497
PTA_05.6205.C1.C6794_at	NA		-1.19137	0.0756052	1.06324	0.935067
SB02037A2D05.f1_at	ENSTGUG00000005378	MYH11	-1.19136	0.0513997	-1.00138	0.999468
SB03021B2D02.f1_at	NA		-1.1913	0.167234	-1.30765	0.239905
PTA_05.7356.C1.C7933_at	ENSTGUG00000006369	CD5	-1.19122	0.00161011	1.05177	0.842196
SB03042A2G12.f1_at	NA		-1.19104	0.296036	1.24892	0.45027
PTA_05.5449.C1.C6038_at	ENSTGUG00000008599	COUP-TFII	-1.19103	0.000123499	1.0828	0.284807
SB02038A2A04.f1_at	ENSTGUG00000006214	PLCB4	-1.19097	0.012841	-1.03771	0.937636
0064P0023Z_B08.x0_at	ENSTGUG00000011012	TCEA1	-1.19095	0.0707535	1.11931	0.654861
PTA_05.4736.C1.C5300_at	NA		-1.19058	0.00966415	1.00042	0.999468
PTA_05.397.C2.C540_at	ENSTGUG00000005933	VTN	-1.19056	0.192712	1.04048	0.97115
PTA_05.228.C1.C327_at	NA		-1.19056	0.279591	1.18931	0.622043
SB02030B1F02.f1_at	ENSTGUG00000006043	FAM63B	-1.1905	0.0705988	1.06335	0.887054
PTA_05.4184.C1.C4735_at	ENSTGUG00000009878	EIF3J	-1.19047	0.0215419	1.07914	0.853892
SB02047A1E07.f1_at	ENSTGUG00000013020	INTS4	-1.19046	0.12741	-1.14737	0.542725
PTA_05.6382.C1.C6969_at	ENSTGUG00000003320		-1.19017	0.00120158	1.07709	0.669433
SB02019B2D10.f1_at	NA		-1.19	0.095379	-1.18304	0.651392
0061P0002Z_C10.x0_s_at	ENSTGUG00000006472		-1.18994	0.00693802	1.0817	0.704013
SB03036B2F05.f1_at	ENSTGUG00000007354	KCNC2	-1.18989	0.0493454	1.03231	0.977273
PTA_05.1065.C1.C1357_at	ENSTGUG00000007685		-1.18978	0.0346936	1.09103	0.737021
PTA_05.3887.C1.C4435_at	NA		-1.18969	2.87e-05	1.06991	0.302553
PTA_05.1739.C1.C2162_at	ENSTGUG00000010150	ADCYAP1	-1.18968	0.100016	1.08968	0.770582
0061P0020Z_A04.x0_at	ENSTGUG00000006486	NSRP1	-1.18964	0.0989999	-1.04961	0.966449
PTA_05.6334.C1.C6924_at	ENSTGUG00000004736	LIN7C	-1.18951	0.213724	1.49528	0.0900467
PTA_05.7445.C1.C8018_at	ENSTGUG00000004460	SH3GL2	-1.18943	0.0740626	1.11068	0.696228
SB02008A1H10.f1_at	NA		-1.18931	0.0523305	1.01392	0.993497
0061P0030Z_C04.y0_at	ENSTGUG00000001070		-1.1893	0.108423	1.09064	0.814036
PTA_05.632.C1.C816_at	NA		-1.18891	0.0440005	1.16939	0.552244
PTA_05.4862.C1.C5418_at	ENSTGUG00000007136	ARHGEF3	-1.18871	0.100084	-1.17581	0.672604
SB03011A2F09.f1_at	ENSTGUG00000003797	LRRFIP1	-1.18871	0.145731	-1.22286	0.333685
PTA_05.6521.C1.C7100_at	NA		-1.18869	0.0181249	-1.03665	0.964976
PTA_05.6272.C1.C6865_at	ENSTGUG00000009428		-1.18868	0.00550903	-1.01863	0.985188
SB02034A2E08.f1_at	NA		-1.18856	0.0270766	-1.12535	0.422746
SB02008A1A07.f1_at	ENSTGUG00000008667	LONP2	-1.18854	0.00629124	1.09495	0.601227
PTA_05.2095.C1.C2551_s_at	ENSTGUG00000012661	RPLP1	-1.18854	0.0420836	-1.0069	0.997398
0064P0002Z_C08.x0_at	ENSTGUG00000000039	HYOU1	-1.18847	0.125931	1.13575	0.646435
SB02013B1B11.f1_at	NA		-1.18818	0.01515	-1.00827	0.994761
PTA_05.3104.C1.C3632_at	ENSTGUG00000000693	NTM	-1.18813	0.00118515	1.05863	0.794546
PTA_05.2566.C1.C3056_at	ENSTGUG00000003246	KAT2B	-1.18809	0.0004462	-1.04446	0.869037
PTA_05.194.C1.C279_at	ENSTGUG00000015386		-1.18806	0.11326	-1.23256	0.266453
SB020002000C02_at	ENSTGUG00000000761	OSTF1	-1.188	0.00350664	1.01808	0.984143
SB02041A1E08.f1_s_at	NA		-1.18799	0.0515361	1.04129	0.970459
0063P0028Z_B01.x0_s_at	ENSTGUG00000002080		-1.18787	0.00461686	-1.00549	0.99618
PTA_05.7563.C1.C8125_at	ENSTGUG00000000512	SNCB	-1.18785	0.00492473	1.03849	0.939745
SB03048B2F08.f1_at	ENSTGUG00000011217	CLVS1	-1.18776	0.00430365	-1.06038	0.849047
PTA_05.854.C1.C1109_s_at	ENSTGUG00000003919		-1.18762	0.00027435	1.05615	0.787551
PTA_05.4348.C1.C4903_at	ENSTGUG00000013112	RIMKLB	-1.18744	0.178662	1.12177	0.757428
PTA_05.4452.C2.C5006_at	ENSTGUG00000004614	WWOX	-1.18731	0.00583266	-1.02127	0.981447
PTA_05.591.C1.C764_at	ENSTGUG00000003502	H2AFZ	-1.18714	7.45e-05	1.06476	0.695272
PTA_05.2037.C1.C2486_at	NA		-1.18712	0.369279	1.11424	0.874316
SB03020A1F02.f1_at	ENSTGUG00000003443		-1.18709	0.0568052	1.0501	0.959677
PTA_05.570.C1.C737_at	NA		-1.18685	0.00453353	1.0197	0.980737
SB03024B1B04.f1_at	ENSTGUG00000008838	ZIC1	-1.18679	0.190293	1.01063	0.99413
SB03046A2C09.f1_at	ENSTGUG00000005010	CSTF3	-1.18678	0.00972868	1.06323	0.814327
SB02037B2C05.f1_at	ENSTGUG00000004494	NEFM	-1.18649	0.0184926	-1.03949	0.960343
SB02009B2D04.f1_at	ENSTGUG00000006205	ZNF326	-1.18648	0.103454	1.08372	0.827189
PTA_05.2885.C1.C3397_at	ENSTGUG00000007334	DOC2B	-1.18639	0.0157674	1.00327	0.99895
SB02020B1H03.f1_at	ENSTGUG00000000237	THAP1	-1.1863	0.0886447	1.0626	0.895674
SB02027B1H06.f1_at	ENSTGUG00000005838	PHACTR1	-1.18615	0.0883468	-1.01795	0.986885
0058P0008Z_F05.x0_at	ENSTGUG00000007922		-1.18614	0.273057	-1.16512	0.682497
SB02015A1F04.f1_at	ENSTGUG00000004694	TEX2	-1.18591	0.00278544	-1.07146	0.769336
PTA_05.2416.C1.C2897_at	NA		-1.18585	0.00836801	1.07286	0.824667
PTA_05.2328.C1.C2811_at	NA		-1.18584	0.115944	-1.09946	0.786497
PTA_05.1789.C3.C2219_at	ENSTGUG00000002177		-1.18584	0.286557	1.13488	0.789269
SB02024A1E06.f1_at	NA		-1.18576	0.146362	1.0973	0.812918
PTA_05.5469.C1.C6058_at	ENSTGUG00000004225	SLC6A11	-1.18569	0.058728	-1.00524	0.997398
PTA_05.2360.C1.C2843_at	ENSTGUG00000001460		-1.18564	0.00181836	1.06597	0.752612
0063P0030Z_D02.x0_at	ENSTGUG00000008327	LSM3	-1.18563	0.0088132	1.09538	0.6086
PTA_05.4969.C1.C5531_at	ENSTGUG00000016806		-1.18562	0.000691961	1.00296	0.997946
PTA_05.6583.C1.C7163_at	ENSTGUG00000006370	TMEM5	-1.18557	0.1516	1.1885	0.448797
SB02013B2G10.f1_at	ENSTGUG00000012745		-1.18551	0.0543637	1.10315	0.8256
PTA_05.2130.C1.C2594_at	ENSTGUG00000001220		-1.18551	0.0911793	1.13377	0.59441
PTA_05.740.C1.C961_at	ENSTGUG00000010163		-1.18549	0.000582295	1.013	0.986712
SB02036B1E05.f1_at	NA		-1.18548	0.00146351	-1.00633	0.99388
SB03025A1H09.f2_at	ENSTGUG00000009975	EVC2	-1.18537	0.167249	-1.15114	0.580077
SB03008B2C03.f1_at	NA		-1.18537	0.25467	1.13387	0.769727
0064P0002Z_E10.x0_at	ENSTGUG00000001276		-1.18523	0.0228312	1.0796	0.843811
PTA_05.3994.C1.C4538_at	ENSTGUG00000009693	JUN	-1.18519	0.00690163	1.05682	0.887773
PTA_05.5170.C1.C5742_at	ENSTGUG00000004197	ENDOG	-1.18515	0.015991	1.07827	0.752267
PTA_05.2535.C1.C3022_at	ENSTGUG00000001422	TIMM17A	-1.18514	0.0379746	1.02708	0.97984
PTA_05.3647.C1.C4203_at	ENSTGUG00000008205	PSMG3	-1.18514	0.00529227	1.04553	0.887267
SB02038A2H07.f1_at	ENSTGUG00000001259		-1.18507	0.0454027	1.01513	0.987076
SB03033B2D07.f1_at	NA		-1.18503	0.266065	-1.16373	0.654609
PTA_05.1134.C1.C1434_at	ENSTGUG00000013376	NDUFB4-1	-1.18499	0.251801	1.17984	0.608012
SB02048B1A02.f1_at	NA		-1.18489	0.243577	1.10215	0.667439
PTA_05.933.C1.C1203_at	ENSTGUG00000008645	DPM1	-1.18477	0.0298586	1.00426	0.998404
SB03041A2B10.f1_at	ENSTGUG00000010688	SHOX	-1.18465	0.0506988	-1.06822	0.917953
SB010009001E11_at	ENSTGUG00000017797	tgu-mir-21	-1.18456	0.00168982	-1.08725	0.40798
PTA_05.3313.C1.C3853_at	ENSTGUG00000001782		-1.18454	0.0107572	1.11059	0.663715
PTA_05.5426.C1.C6014_at	ENSTGUG00000001762	PPP2CB	-1.18443	0.192288	1.04632	0.961111
SB03040B2F10.f1_at	ENSTGUG00000012146	RCBTB1	-1.18441	0.0177548	-1.03316	0.950175
SB02041B2E08.f1_s_at	NA		-1.18439	0.567672	1.2805	0.448797
PTA_05.4998.C1.C5565_at	ENSTGUG00000007706	SRRD	-1.18438	0.00127059	1.01256	0.986897
SB02017A1A05.f1_at	ENSTGUG00000003061	TBL2	-1.18435	0.00242993	-1.03726	0.937636
SB03006B1B08.f1_at	ENSTGUG00000008690	SP3	-1.18435	0.00690163	-1.13856	0.24096
PTA_05.7189.C1.C7760_at	ENSTGUG00000007284	SNX12	-1.18434	0.000137368	-1.00433	0.995176
SB02024A1E02.f1_at	ENSTGUG00000012053	CDK19	-1.18431	0.116886	1.13714	0.801131
SB02036A1H06.f1_at	ENSTGUG00000002112	HNRNPLL	-1.18428	0.154375	1.04618	0.955087
PTA_05.872.C2.C1132_at	ENSTGUG00000014251	DUT	-1.18428	0.00110187	1.05659	0.79776
SB02009B2G03.f1_at	ENSTGUG00000002720	C1orf174	-1.18427	0.0861288	1.08143	0.82193
SB03037B1B03.f1_at	NA		-1.18425	0.00082658	1.0768	0.431876
PTA_05.1841.C1.C2277_at	ENSTGUG00000001618	SYT4	-1.1842	0.18768	1.17466	0.532774
0061P0008Z_A05.x0_at	ENSTGUG00000013312	COPS7A	-1.18414	0.0184945	1.03874	0.95964
PTA_05.5959.C1.C6546_at	ENSTGUG00000012501	TTC7B	-1.18407	0.00918714	-1.10134	0.426477
SB03048B1C10.f1_at	ENSTGUG00000001169	RASA1	-1.18406	0.033684	1.03446	0.968697
PTA_05.1207.C1.C1534_at	ENSTGUG00000007906	VWC2	-1.18405	0.0142913	1.07692	0.752011
PTA_05.402.C1.C546_at	ENSTGUG00000001854	RALA	-1.18397	0.0906028	1.09387	0.882872
SB03003B1G02.f1_at	ENSTGUG00000005030	S1PR1	-1.18396	0.0667009	-1.01089	0.992814
SB03004B1F10.f1_at	ENSTGUG00000012753	ZFP42	-1.18396	1.17e-05	1.06817	0.619693
SB03007B2F04.f1_at	ENSTGUG00000010429		-1.18393	0.0170495	-1.12445	0.362317
SB03043B1G05.f1_at	ENSTGUG00000001315	FNIP1	-1.18393	0.0425538	-1.02563	0.984831
SB03007B1G12.f1_at	ENSTGUG00000004306		-1.18387	0.0861928	-1.18729	0.320209
0065P0011Z_E03.y0_at	ENSTGUG00000012606	CHGA	-1.18381	0.257159	1.02842	0.985447
PTA_05.5305.C1.C5886_at	NA		-1.1837	0.0605847	-1.18634	0.277274
PTA_05.3184.C1.C3713_at	NA		-1.18349	0.00878197	1.04358	0.904543
SB02039A1F02.f1_at	ENSTGUG00000000786		-1.18348	0.065428	1.07603	0.823872
SB02038B1A05.f1_at	NA		-1.18339	0.0230946	1.15318	0.489808
SB02022A2G07.f1_at	ENSTGUG00000013257	MUT	-1.18334	0.0131593	-1.02106	0.984143
PTA_05.3253.C1.C3786_at	ENSTGUG00000018169	GPR162	-1.18305	0.00951922	-1.04968	0.873745
SB02021A2F05.f1_at	ENSTGUG00000012417	ZC3H14	-1.18303	0.0652592	-1.14603	0.426477
SB02040B1D11.f1_at	ENSTGUG00000015391	ZDHHC4	-1.18289	0.00699331	1.07659	0.72176
PTA_05.2665.C1.C3163_at	ENSTGUG00000010899	TIMP3	-1.18286	0.141663	1.10464	0.870375
SB03026A1H12.f1_at	ENSTGUG00000011914	VWF	-1.18278	0.0275395	-1.0594	0.857212
SB03035B2B10.f1_at	ENSTGUG00000001461		-1.18276	0.0170198	-1.02614	0.977742
SB03045B2B03.f1_at	NA		-1.18273	0.00233895	-1.03327	0.948522
SB03004B1B07.f1_at	ENSTGUG00000008547		-1.18272	0.274841	-1.13486	0.748231
SB02048A2G04.f1_at	ENSTGUG00000013055	OTX2	-1.18266	0.0125182	-1.00092	0.999468
SB010015000F03_at	ENSTGUG00000013110	SMC6	-1.18257	0.0860576	1.11168	0.689497
0064P0023Z_B08.y0_at	ENSTGUG00000011012	TCEA1	-1.18253	0.159339	1.02073	0.986885
PTA_05.681.C1.C883_at	ENSTGUG00000002934	PEX1	-1.18248	0.0373325	-1.05055	0.904835
PTA_05.861.C1.C1117_at	NA		-1.18229	0.0498815	1.17067	0.309786
PTA_05.7297.C1.C7869_at	ENSTGUG00000008253		-1.18211	0.0186732	-1.0029	0.99908
SB010013001A09_at	ENSTGUG00000004706		-1.18201	0.00082658	-1.00231	0.998714
SB02034A1B01.f1_at	ENSTGUG00000009352		-1.18199	0.175375	-1.12904	0.840104
SB02040B2F02.f1_at	ENSTGUG00000004401	HELZ	-1.18194	0.000230731	1.06296	0.720071
PTA_05.2976.C1.C3496_at	ENSTGUG00000014667	FNDC4	-1.18191	0.00184337	-1.01331	0.985447
PTA_05.5241.C1.C5821_at	ENSTGUG00000009210	ARHGDIB	-1.18187	0.00453353	-1.03388	0.942254
PTA_05.4963.C1.C5525_at	NA		-1.18174	0.0374406	-1.0362	0.966958
SB02049A1H08.f1_at	ENSTGUG00000009469	SSFA2	-1.1817	0.0082112	-1.02656	0.973941
SB03045B2E09.f1_at	NA		-1.18164	0.0861928	-1.16416	0.421763
SB02026B2C07.f1_at	ENSTGUG00000009979	JAK1	-1.18151	0.170337	1.02061	0.986885
PTA_05.4729.C1.C5294_at	NA		-1.18145	0.131353	-1.17188	0.45027
PTA_05.145.C1.C212_at	ENSTGUG00000003325	RPL15	-1.18136	0.0395351	1.01018	0.99388
SB03016B1F01.f1_at	NA		-1.18134	0.00676661	1.07415	0.813134
SB03035A2F09.f1_s_at	ENSTGUG00000001457	GABRA1	-1.18116	0.0596049	1.05831	0.930079
SB03030A2A04.f1_at	NA		-1.18113	0.10377	-1.0463	0.967877
0061P0027Z_F01.y0_at	ENSTGUG00000003952	SAMD11	-1.18112	0.00285187	-1.00014	0.999524
SB02029A1D09.f1_at	ENSTGUG00000005894	MYO1E	-1.18109	0.0517342	-1.16938	0.315869
PTA_05.2071.C1.C2520_at	ENSTGUG00000017523	RPL17	-1.18102	0.00106196	1.04134	0.879906
SB03046B1B07.f1_at	ENSTGUG00000012070	METTL24	-1.18102	0.0592365	-1.179	0.284807
SB02040B1H12.f1_s_at	NA		-1.181	0.0631991	1.10852	0.667734
PTA_05.7771.C1.C8316_at	ENSTGUG00000004980		-1.18092	0.310919	-1.03798	0.978524
PTA_05.74.C1.C102_at	ENSTGUG00000008278	B5G1C7_TAEGU	-1.18092	0.00698063	-1.02582	0.974181
SB02008A1E06.f1_at	ENSTGUG00000004620	DHX35	-1.18084	0.222417	-1.03747	0.974181
PTA_05.4551.C1.C5110_at	ENSTGUG00000005047	ARFIP1	-1.18074	0.00604538	-1.00882	0.992814
SB03019B1G02.f1_at	ENSTGUG00000013065	KCNF1	-1.18074	0.109123	-1.30827	0.123056
PTA_05.4658.C1.C5219_s_at	ENSTGUG00000006478	CCT4	-1.1807	0.0771126	1.07411	0.838226
SB02003A1A06.f2_at	ENSTGUG00000010579	MRPS25	-1.1807	0.0415475	-1.02104	0.980833
SB02021B2D10.f1_at	ENSTGUG00000005603	CTCF	-1.18067	0.0362184	1.08496	0.748231
PTA_05.1477.C1.C1843_at	ENSTGUG00000002699	MRPL41	-1.18056	0.394534	-1.21827	0.632341
SB03033A1D08.f1_at	ENSTGUG00000000282		-1.1805	0.53982	-1.04932	0.984143
PTA_05.4562.C1.C5121_at	ENSTGUG00000008782	PAFAH1B1	-1.1805	0.0966482	1.23173	0.251026
SB02021A2B11.f1_at	ENSTGUG00000007727		-1.18045	0.00610139	-1.02583	0.973941
PTA_05.2054.C1.C2502_at	ENSTGUG00000005517	CCDC6	-1.18042	0.0506232	1.22503	0.178903
SB03005B2H10.f1_at	ENSTGUG00000007204		-1.18018	0.00254344	1.03566	0.941939
PTA_05.3641.C1.C4199_at	ENSTGUG00000007219		-1.18016	0.0191909	1.02004	0.978524
0061P0028Z_A04.x0_at	NA		-1.18014	0.0132572	-1.06577	0.870256
PTA_05.4825.C1.C5383_at	NA		-1.18013	0.0603163	-1.12468	0.454013
PTA_05.5603.C1.C6192_at	ENSTGUG00000012430		-1.18006	0.207907	1.14423	0.677043
SB02041A1B07.f1_s_at	ENSTGUG00000005889	ARL6IP1	-1.18004	0.0231248	1.08179	0.738803
0058P0041Z_H08.y0_at	NA		-1.17986	0.171833	1.00738	0.996633
SB02004A1C03.f1_at	NA		-1.17979	0.0143887	-1.08087	0.587168
SB03025A1C05.f2_at	NA		-1.17977	0.111447	-1.12739	0.580469
SB02012B1C04.f1_at	ENSTGUG00000006950	KCNH7	-1.17963	0.168301	-1.13006	0.651392
SB02015B2F02.f1_at	NA		-1.1796	0.0174325	-1.11062	0.422342
0063P0017Z_B07.x0_at	ENSTGUG00000005457	GLRB	-1.17956	0.308808	1.3743	0.25427
PTA_05.1915.C1.C2356_at	NA		-1.17942	0.00829123	1.03035	0.961621
SB03017B2B10.f1_at	NA		-1.17932	0.268286	1.06641	0.935059
PTA_05.7431.C1.C8005_at	NA		-1.17927	0.0478623	1.00477	0.997686
SB03027B2G10.f1_at	ENSTGUG00000013071		-1.17916	0.14536	1.00267	0.99908
SB010018000A07_at	NA		-1.17912	0.0117917	1.02641	0.97188
PTA_05.2242.C1.C2718_at	NA		-1.17911	0.103247	-1.15808	0.448797
SB02013B1A10.f1_at	NA		-1.17904	0.000413117	1.0222	0.957506
0063P0013Z_H12.x0_at	ENSTGUG00000007691	SLC29A4	-1.17897	0.00618956	1.09444	0.565257
SB010025000D02_at	NA		-1.17893	0.128396	1.17254	0.448797
SB03013A2E09.f1_at	ENSTGUG00000003458	MCM3AP	-1.17892	0.141291	1.04098	0.961111
0063P0027Z_F02.y0_at	ENSTGUG00000012486	PCDH9	-1.17891	0.0576488	1.07982	0.797353
0065P0012Z_C04.x0_at	ENSTGUG00000008382		-1.17871	0.00140289	1.04036	0.887649
PTA_05.7550.C1.C8117_at	NA		-1.17844	0.139038	1.24278	0.470159
PTA_05.6567.C1.C7146_at	ENSTGUG00000008996	HNRNPA3	-1.17841	3.13e-05	1.05573	0.7376
SB03015A2F03.f1_at	NA		-1.17837	0.387877	1.05088	0.972535
PTA_05.3522.C1.C4071_at	NA		-1.17831	0.0442278	-1.021	0.980833
SB03014A2A04.f1_at	ENSTGUG00000004376	PKM	-1.17831	0.0674563	1.05445	0.904616
PTA_05.2510.C1.C2999_at	NA		-1.17825	0.241188	1.01132	0.99413
PTA_05.4331.C1.C4881_at	ENSTGUG00000003897	PIM3	-1.17821	0.0098316	-1.00856	0.99388
SB03025B2H12.f2_at	ENSTGUG00000004223	BNIP3L	-1.17807	0.0205378	1.05755	0.853117
SB03010B2B11.f1_at	NA		-1.17797	0.0703882	-1.0785	0.900713
PTA_05.1306.C1.C1650_at	NA		-1.17794	0.0273867	-1.20865	0.129984
PTA_05.841.C1.C1089_at	ENSTGUG00000003514	FBXO22	-1.17794	0.13794	-1.06542	0.94726
0065P0017Z_C03.x0_s_at	ENSTGUG00000002538	MRPL33	-1.17771	0.0365638	-1.00524	0.996768
SB03005B2E12.f1_at	ENSTGUG00000003713		-1.17758	0.332953	1.07812	0.9252
SB03042A2E08.f1_at	NA		-1.17757	0.179022	1.00721	0.997946
PTA_05.4457.C1.C5011_at	NA		-1.17752	0.0676227	1.08306	0.790462
SB02029B1A07.f1_at	ENSTGUG00000010800	ARGLU1	-1.17744	0.353953	1.10397	0.879225
PTA_05.6791.C1.C7366_at	ENSTGUG00000002869	HNRNPA2B1	-1.1774	0.0982787	1.16258	0.445418
SB03007A2G06.f1_at	NA		-1.17711	0.389371	1.07051	0.949902
0063P0010Z_C06.y0_at	ENSTGUG00000001821		-1.17701	0.291831	-1.03624	0.978183
PTA_05.7393.C1.C7970_at	ENSTGUG00000010440	THUMPD3	-1.17682	0.0109969	-1.01339	0.986885
PTA_05.5246.C1.C5827_at	ENSTGUG00000008245		-1.17681	0.00968139	-1.10095	0.43205
PTA_05.1296.C1.C1640_at	ENSTGUG00000007243	EFHD1	-1.1768	0.00202804	-1.00091	0.999468
PTA_05.715.C1.C929_at	NA		-1.17675	0.236108	-1.02107	0.987076
PTA_05.392.C1.C532_at	ENSTGUG00000009981	RASGRF1	-1.17664	0.170709	1.18624	0.691307
SB03042A2F05.f1_at	ENSTGUG00000004727	MRAS	-1.17664	0.274308	-1.06777	0.930915
PTA_05.790.C1.C1032_at	NA		-1.1766	0.0122273	1.03272	0.965866
PTA_05.6506.C1.C7085_at	ENSTGUG00000011735		-1.17659	0.369702	1.16594	0.744934
SB010020000D08_at	ENSTGUG00000013798		-1.17658	0.0273938	1.01372	0.991991
0061P0023Z_D03.x0_s_at	NA		-1.17648	0.00109291	1.05316	0.830532
0058P0061Z_C12.x0_s_at	ENSTGUG00000012088	LDHB	-1.17646	0.0302249	1.12357	0.674688
PTA_05.394.C1.C535_at	ENSTGUG00000010152	C11orf74	-1.17644	0.0766707	1.14934	0.449369
PTA_05.3582.C1.C4135_at	ENSTGUG00000004562	RBFOX1	-1.17633	0.00391253	1.09169	0.547635
PTA_05.3348.C1.C3894_at	ENSTGUG00000012979	ADI1	-1.17628	0.263228	-1.00901	0.996138
PTA_05.1940.C1.C2383_at	ENSTGUG00000003555	STX1A	-1.17621	0.184105	1.25539	0.491568
SB02014A1E09.f2_at	ENSTGUG00000012056		-1.17621	0.0443184	-1.204	0.182363
PTA_05.1958.C1.C2402_at	NA		-1.17608	0.0034026	1.02548	0.96482
PTA_05.2548.C1.C3035_at	ENSTGUG00000012705	CREBL2	-1.17606	0.0776862	1.10948	0.820687
SB02011B1G08.f1_at	NA		-1.17603	0.046873	-1.00886	0.994761
0064P0014Z_B11.y0_at	ENSTGUG00000011874	MCM9	-1.17596	0.269081	1.19621	0.516106
0062P0001Z_F05.x0_at	ENSTGUG00000007370		-1.17592	0.196729	1.09033	0.845495
SB02020A2G05.f1_at	ENSTGUG00000004652	PMM2	-1.17591	0.13186	1.04298	0.95357
PTA_05.2372.C1.C2853_at	ENSTGUG00000000281	MOB3A	-1.17589	0.0032664	1.00075	0.999468
PTA_05.7757.C1.C8302_at	NA		-1.17586	0.0200912	1.15234	0.263163
PTA_05.5149.C2.C5722_at	ENSTGUG00000007606	CUEDC2	-1.17585	0.0239091	1.06231	0.827189
PTA_05.3305.C2.C3842_s_at	ENSTGUG00000013463	SOD1	-1.17577	0.00174545	-1.00255	0.99895
PTA_05.3062.C1.C3583_s_at	NA		-1.17575	0.00204019	1.00751	0.993497
PTA_05.6189.C1.C6779_at	ENSTGUG00000012576	NDRG1	-1.17557	0.0911904	1.0797	0.819266
0061P0013Z_C11.x0_s_at	ENSTGUG00000005274	MRPS22	-1.17549	0.0152216	1.09001	0.779419
SB02003A2B07.f2_at	ENSTGUG00000010978	SEC62	-1.17547	0.00511853	1.08694	0.604302
PTA_05.6731.C1.C7310_at	ENSTGUG00000011464	AMER2	-1.1752	0.533895	1.03472	0.987137
PTA_05.1972.C2.C2417_at	ENSTGUG00000011535	STAU2	-1.17517	0.0104535	1.06798	0.773123
SB02031B1G06.f1_at	NA		-1.17516	0.141726	1.11999	0.696011
SB02037A1G01.f1_at	NA		-1.17508	0.217284	1.10612	0.808214
PTA_05.357.C1.C479_at	NA		-1.17506	0.344601	1.12571	0.638547
PTA_05.5291.C1.C5872_at	ENSTGUG00000001413	SRI	-1.17491	0.0246576	1.00609	0.997398
PTA_05.5040.C1.C5614_at	ENSTGUG00000010274	NPTXR	-1.17477	0.0529438	1.09686	0.696011
SB010003000G12_at	ENSTGUG00000010163		-1.17475	0.0329992	-1.03299	0.95374
PTA_05.4169.C1.C4718_at	ENSTGUG00000000329	CPEB4	-1.17462	0.183381	-1.05847	0.927478
0058P0006Z_E08.y0_at	ENSTGUG00000005366		-1.17458	0.034867	-1.12352	0.438521
SB03038A1G02.f1_at	NA		-1.17454	0.0535365	-1.02116	0.986712
PTA_05.5699.C1.C6288_at	ENSTGUG00000007336		-1.17452	0.269679	-1.07018	0.922717
0058P0058Z_G05.x0_at	ENSTGUG00000000773	RPUSD4	-1.17447	0.00472182	1.0535	0.82616
0062P0002Z_A06.x0_at	ENSTGUG00000007615	ERI3	-1.17424	0.178958	1.13237	0.676999
SB03029A1E07.f1_at	ENSTGUG00000005846	FOXD1	-1.17419	0.286348	1.04467	0.96592
0061P0034Z_H12.x0_s_at	NA		-1.17411	0.00162093	-1.01453	0.985447
PTA_05.6053.C1.C6642_at	NA		-1.174	0.00627751	1.0034	0.997946
PTA_05.6364.C1.C6952_at	ENSTGUG00000008170	PSMD7	-1.1739	0.0177548	1.0532	0.902445
PTA_05.1719.C2.C2140_s_at	ENSTGUG00000002780	COA3	-1.17388	0.0481071	1.06689	0.898863
SB02007B2B03.f1_at	NA		-1.17386	0.305549	1.04538	0.970459
SB03012B2C07.f1_at	NA		-1.1738	0.0601849	-1.12613	0.453022
PTA_05.2646.C1.C3141_at	ENSTGUG00000000713	NR2F1	-1.17376	0.00735206	1.10551	0.37013
SB03007B2A12.f1_at	ENSTGUG00000009490	DHCR24	-1.17376	0.555289	1.01823	0.994761
SB03026B2G01.f1_at	ENSTGUG00000015006		-1.1737	0.0963846	1.07731	0.826586
SB02031B1F08.f1_at	ENSTGUG00000015778		-1.17362	0.0941887	1.01955	0.987137
SB02004B2B07.f1_at	NA		-1.17331	0.00257334	-1.06085	0.816099
PTA_05.4090.C1.C4631_s_at	ENSTGUG00000005826	U2AF1	-1.17317	0.225979	1.01127	0.99388
SB03007B1F05.f1_at	ENSTGUG00000006920	NEXN	-1.1731	0.0566789	1.13591	0.452919
SB02008B2D03.f1_at	ENSTGUG00000008946	ACSF2	-1.17285	0.0435697	-1.06173	0.918747
SB03049A2C10.f1_at	ENSTGUG00000009501	PDE1A	-1.17282	0.128481	1.06091	0.904438
PTA_05.6258.C1.C6849_at	ENSTGUG00000011507	HBS1L	-1.17282	0.0612091	-1.0007	0.999468
PTA_05.5890.C1.C6474_at	ENSTGUG00000011689	RALYL	-1.17279	0.296992	1.1067	0.841985
SB03035B2G09.f1_at	ENSTGUG00000017249	PRKAB2	-1.17277	0.0192985	-1.11844	0.391071
SB03006A2C01.f1_at	NA		-1.17275	0.0959914	1.00891	0.99388
SB02028A1H03.f1_at	ENSTGUG00000002572		-1.17273	0.02808	-1.00099	0.999468
PTA_05.5913.C1.C6497_at	NA		-1.17271	0.0190284	-1.13448	0.28555
0061P0007Z_E08.x0_at	ENSTGUG00000005053	GFOD2	-1.17261	0.153292	1.06962	0.942317
PTA_05.4127.C1.C4673_at	NA		-1.17256	0.465535	1.06309	0.966959
0064P0002Z_H10.x0_at	ENSTGUG00000010725	CACNG2	-1.17252	0.000321898	1.06949	0.396015
SB02023B1C10.f1_at	NA		-1.17249	0.0667767	1.11297	0.614464
PTA_05.4222.C1.C4775_at	ENSTGUG00000000502		-1.17243	0.0439801	1.09258	0.696163
0064P0013Z_H11.x0_s_at	ENSTGUG00000009957	AGT	-1.1724	0.252786	1.18582	0.521014
SB03017B2A04.f1_at	ENSTGUG00000007201		-1.17233	0.0747673	1.06502	0.926056
PTA_05.4131.C1.C4677_at	ENSTGUG00000010530	MXD4	-1.17226	0.125119	1.00954	0.99388
SB02014B2D11.f1_at	ENSTGUG00000000002	DPAGT1	-1.17211	0.191148	1.04386	0.960052
PTA_05.2108.C1.C2568_at	ENSTGUG00000012047	YBX3	-1.17188	0.0335189	1.08368	0.827189
SB02032B1B06.f2_at	ENSTGUG00000009727	C2orf4	-1.17184	0.0983588	1.05229	0.916755
SB03026B2F06.f1_at	ENSTGUG00000012071	CDC4	-1.17182	0.111101	-1.01575	0.987137
PTA_05.165.C1.C234_s_at	ENSTGUG00000008757	ATP5H	-1.1718	0.0509271	1.04117	0.966188
SB03013A2B03.f1_at	NA		-1.17174	0.231722	-1.06815	0.914912
SB02044B2C08.f1_at	ENSTGUG00000012476		-1.17153	0.043635	1.07833	0.77585
0063P0019Z_G10.x0_at	NA		-1.17146	0.0283084	1.12008	0.453022
SB02018A1D05.f1_s_at	ENSTGUG00000005303		-1.17135	0.106449	-1.005	0.997946
SB03010B2E07.f1_at	ENSTGUG00000013370	METTL16	-1.17132	0.0717444	-1.02619	0.985447
PTA_05.1534.C2.C1917_at	ENSTGUG00000002404	EIF1	-1.17111	0.0207472	-1.01913	0.97914
SB010006000F02_at	ENSTGUG00000007354	KCNC2	-1.17102	0.0709033	1.07037	0.911863
PTA_05.1946.C1.C2390_at	ENSTGUG00000013310	MLF2	-1.17097	0.0143475	-1.00706	0.995176
PTA_05.4007.C1.C4550_at	NA		-1.17086	0.155504	-1.20224	0.346114
0063P0019Z_H12.x0_at	ENSTGUG00000008603		-1.17072	0.528626	-1.02523	0.992814
PTA_05.7113.C1.C7684_at	ENSTGUG00000008649	CAMK1	-1.17071	0.102559	1.08116	0.813585
0061P0003Z_C12.x0_s_at	NA		-1.17069	0.107661	1.10224	0.729955
0062P0002Z_A10.y0_at	ENSTGUG00000010482	C22orf23	-1.17068	0.000321898	-1.03455	0.904616
PTA_05.1244.C1.C1578_s_at	ENSTGUG00000000713	NR2F1	-1.17061	0.00861755	1.10825	0.450125
SB03046A2H04.f1_at	NA		-1.1706	0.0353522	-1.0038	0.997946
0064P0014Z_F04.x0_at	ENSTGUG00000001589	DYNC1I1	-1.17057	0.0283084	1.10226	0.588573
PTA_05.1871.C1.C2308_at	ENSTGUG00000013521	TIMMDC1	-1.17041	0.09555	-1.08019	0.904616
SB03013A1G02.f1_at	ENSTGUG00000001040	SH3BGRL3	-1.1704	0.000566429	1.02292	0.962139
PTA_05.1108.C2.C1407_at	ENSTGUG00000009548	KCNIP4	-1.17032	0.0188922	1.1347	0.29883
SB02026B2H10.f1_at	NA		-1.1702	0.000315009	1.01662	0.976214
SB02047B2D12.f1_at	ENSTGUG00000006162	EXOSC3	-1.17014	0.0457921	1.0907	0.704789
PTA_05.7023.C1.C7589_at	ENSTGUG00000017113	PINK1	-1.17011	0.00720757	1.05466	0.867576
SB02011A1B03.f1_at	ENSTGUG00000000500	AAED1	-1.17005	0.129989	-1.00955	0.99388
SB03009A2F06.f1_at	ENSTGUG00000000081		-1.16999	0.160985	1.00491	0.997946
PTA_05.5524.C1.C6112_at	ENSTGUG00000002860	RND2	-1.16995	0.0179474	1.07999	0.706105
SB03047A2A05.f1_at	NA		-1.16992	0.311021	-1.0349	0.979712
PTA_05.3801.C1.C4348_at	ENSTGUG00000007441	KIAA1211	-1.16968	0.0659256	1.11625	0.587168
PTA_05.6959.C1.C7526_at	ENSTGUG00000001796		-1.1696	0.576406	1.18457	0.838226
PTA_05.6586.C1.C7166_at	ENSTGUG00000000491	HSPA8	-1.16959	0.228116	1.21326	0.431355
SB02006A2H11.f1_at	ENSTGUG00000008082	GNAS	-1.16957	0.001019	-1.08626	0.298629
PTA_05.6222.C1.C6812_at	ENSTGUG00000004096	EMC8	-1.16955	0.00149561	1.03935	0.882185
SB02030A2H02.f1_at	ENSTGUG00000010125		-1.16952	0.0945909	1.09047	0.769024
PTA_05.253.C1.C355_s_at	ENSTGUG00000009712	SMDT1	-1.16951	5.99e-05	-1.01008	0.985447
SB02037B1G10.f1_at	ENSTGUG00000008907	ATP5G3	-1.16945	0.106535	-1.07043	0.919396
0061P0015Z_C06.x0_at	ENSTGUG00000005993	RNF34	-1.16937	0.129666	1.10601	0.853628
SB02022A1G12.f1_at	ENSTGUG00000005189	CDC37L1	-1.16927	0.214729	1.08782	0.853354
PTA_05.5539.C1.C6129_at	NA		-1.16921	0.139822	-1.31052	0.123613
SB03019B1G08.f1_at	ENSTGUG00000008461		-1.1692	0.132229	-1.13374	0.794384
SB02048A1E12.f1_at	ENSTGUG00000006304	TAOK1	-1.16916	0.182754	1.22544	0.333685
PTA_05.2259.C1.C2737_at	ENSTGUG00000009197	LYRM1	-1.16912	0.128475	-1.20503	0.311344
PTA_05.7102.C1.C7673_at	ENSTGUG00000004207	ECI1	-1.16904	0.0369475	-1.0503	0.927212
SB02034B1E03.f1_at	ENSTGUG00000004753	SARAF	-1.16904	0.12762	1.02714	0.977594
PTA_05.13.C1.C17_at	ENSTGUG00000004801	HDAC8	-1.16901	0.247641	1.09518	0.913418
PTA_05.4215.C1.C4768_at	ENSTGUG00000012209	ACYP1	-1.16883	0.147049	1.13068	0.62784
PTA_05.44.C1.C61_at	ENSTGUG00000009998	RPL31	-1.16881	0.00688612	-1.08305	0.45027
PTA_05.6138.C1.C6731_at	ENSTGUG00000010123	AP2M1	-1.16849	0.0575965	1.04419	0.960664
SB03041A1F12.f1_at	ENSTGUG00000010897	MCM4	-1.16834	0.180678	-1.06638	0.946804
SB02016B2A01.f1_at	ENSTGUG00000010693	MFN1	-1.1683	0.0426682	-1.00527	0.99618
SB02011A1G11.f1_at	ENSTGUG00000005026	MKL2	-1.16827	0.476314	1.15973	0.813585
PTA_05.2620.C1.C3116_at	ENSTGUG00000008421		-1.16817	0.00957528	1.05629	0.819321
PTA_05.2254.C1.C2731_at	ENSTGUG00000014053	COPE	-1.1681	0.113972	1.01637	0.992814
SB03021A2C09.f1_at	NA		-1.16793	0.0503124	1.13347	0.448797
0058P0007Z_E12.y0_at	NA		-1.16784	0.0590299	1.14217	0.399146
0061P0006Z_D03.x0_s_at	ENSTGUG00000015097		-1.16779	0.0559049	1.08725	0.735943
PTA_05.7399.C1.C7976_at	ENSTGUG00000004390		-1.16771	0.0935832	1.09334	0.748231
PTA_05.1935.C1.C2379_at	ENSTGUG00000005733	WDR4	-1.16765	0.369772	-1.4634	0.184205
SB03011B1H11.f1_at	ENSTGUG00000004881	FGFR1	-1.16757	0.0143475	-1.01095	0.992814
PTA_05.7404.C1.C7981_at	ENSTGUG00000007638	WDR45B	-1.16753	0.0245191	1.10401	0.720982
PTA_05.7519.C1.C8087_at	ENSTGUG00000003475	WBSCR17	-1.16747	0.00979073	1.05615	0.819628
PTA_05.4217.C1.C4771_at	NA		-1.16746	0.0295108	1.0911	0.658799
0065P0018Z_D01.x0_at	NA		-1.16743	0.131003	1.02201	0.984501
PTA_05.687.C1.C891_at	ENSTGUG00000000658		-1.1674	0.00136451	1.03773	0.910796
PTA_05.4981.C1.C5543_at	ENSTGUG00000001606	THRAP3	-1.16737	0.0539799	1.01509	0.991594
PTA_05.3027.C1.C3551_at	ENSTGUG00000001830		-1.16735	0.181217	-1.16902	0.452919
SB02045A2H02.f1_at	ENSTGUG00000003101	FZD9	-1.16734	0.00391253	-1.10511	0.29673
0033P0001Z_A05.x0_at	ENSTGUG00000000126		-1.16733	0.106954	1.10216	0.72011
SB03001B1H02.f1_at	NA		-1.16725	0.021214	1.07034	0.770582
SB03036B2F08.f1_at	ENSTGUG00000003979	PIGF	-1.16711	0.0446892	-1.033	0.973941
PTA_05.7315.C1.C7892_at	ENSTGUG00000017422	S1A1	-1.16704	0.249872	-1.02521	0.985447
SB03001B1E05.f1_at	ENSTGUG00000008164	CEP17	-1.16703	0.257159	1.13388	0.445725
PTA_05.3557.C1.C4108_at	ENSTGUG00000002043	VPS4B	-1.16698	0.14034	1.20096	0.333685
SB03004A2G01.f1_at	ENSTGUG00000001497	DGKQ	-1.16691	0.170481	1.08658	0.635072
SB03030B2B02.f1_at	ENSTGUG00000000026		-1.16683	0.148982	1.01723	0.987076
PTA_05.2295.C1.C2780_at	ENSTGUG00000017540	CDO1	-1.1668	0.0789556	-1.0663	0.851736
PTA_05.7019.C1.C7585_at	NA		-1.16668	0.144717	1.10845	0.726738
0063P0007Z_A12.x0_at	ENSTGUG00000003540	UBN1	-1.16663	0.093335	1.14774	0.443914
SB03032A1A04.f1_s_at	ENSTGUG00000006419	ZNHIT6	-1.16659	0.125686	1.12862	0.786497
PTA_05.7171.C1.C7744_s_at	ENSTGUG00000016491	MRPS12	-1.16658	0.0596727	-1.12537	0.45027
SB02009A2C05.f1_at	ENSTGUG00000000026		-1.16657	0.0779957	-1.08632	0.765891
SB02003B2C11.f1_s_at	NA		-1.16653	0.0120861	-1.05175	0.905553
PTA_05.1440.C1.C1798_at	ENSTGUG00000006593	TAF7	-1.1664	0.0669667	1.06016	0.930915
PTA_05.6251.C1.C6841_at	ENSTGUG00000003471	DNAJC12	-1.16628	0.0586314	-1.01715	0.989127
PTA_05.7320.C1.C7896_at	ENSTGUG00000004393	PPP2R4	-1.16623	0.0875947	1.15979	0.630113
PTA_05.954.C1.C1226_at	ENSTGUG00000017336	NFYC	-1.16619	0.0330591	-1.04041	0.923047
CK315888-3_s_at	ENSTGUG00000004138		-1.16618	0.0493454	1.05429	0.878078
0058P0039Z_D10.x0_at	ENSTGUG00000004648		-1.16608	0.0378021	1.05147	0.879906
SB03030A1B11.f1_s_at	ENSTGUG00000001186	HNRNPA	-1.16598	0.00676825	1.06825	0.794546
PTA_05.2373.C2.C2855_at	ENSTGUG00000013436	TIPRL	-1.16596	0.0285402	1.08962	0.659649
PTA_05.5821.C1.C6404_at	ENSTGUG00000010963	UBAC2	-1.16562	0.0153195	1.05352	0.842797
SB02046B2G02.f1_at	ENSTGUG00000002177		-1.16561	0.0222527	1.05421	0.908639
PTA_05.5772.C1.C6352_at	NA		-1.16558	0.18971	-1.16559	0.752612
PTA_05.4224.C1.C4778_at	ENSTGUG00000011481	UROS	-1.16555	0.0815612	-1.00141	0.999468
PTA_05.6188.C1.C6778_at	ENSTGUG00000014900	KCNIP1	-1.16553	0.0789335	1.00304	0.99908
SB02012B1E05.f1_at	ENSTGUG00000005151		-1.16541	0.0572692	1.00137	0.999362
PTA_05.7786.C1.C8331_at	ENSTGUG00000010611	AQP4	-1.165	0.121822	1.12395	0.612658
PTA_05.144.C4.C205_at	NA		-1.16497	0.0113358	1.09052	0.72933
PTA_05.918.C2.C1184_at	ENSTGUG00000010225	ATF4	-1.16495	0.000114477	1.03357	0.887456
PTA_05.4200.C1.C4752_at	ENSTGUG00000011310		-1.16485	0.00504189	1.01707	0.984143
PTA_05.4444.C1.C4997_at	ENSTGUG00000009775		-1.16485	0.295803	1.13771	0.738777
SB03046A2E01.f1_at	ENSTGUG00000000126		-1.16451	0.1093	1.09229	0.763016
SB03011B1C03.f1_at	ENSTGUG00000000715	FAM172A	-1.16435	0.203586	1.13685	0.654341
SB03047B1B04.f1_at	ENSTGUG00000001909	ZFR	-1.16435	0.110206	1.13641	0.507766
PTA_05.2232.C1.C2706_at	NA		-1.16434	0.346226	1.04943	0.966959
SB02039B2E10.f1_at	ENSTGUG00000013110	SMC6	-1.16429	0.524821	1.61385	0.205572
SB02019A2B05.f1_at	ENSTGUG00000007356	SCN1A	-1.16428	0.177266	1.19444	0.403289
SB03051B2G01.f1_at	ENSTGUG00000002650	ITGB8	-1.16423	0.321471	1.09308	0.873579
PTA_05.1447.C1.C1809_s_at	ENSTGUG00000002100	GALM	-1.16413	0.000518837	1.00667	0.992814
PTA_05.1196.C1.C1517_s_at	ENSTGUG00000009179		-1.16412	0.713199	1.26607	0.830163
SB02007B1E11.f1_at	ENSTGUG00000006789	MAPK6	-1.16408	0.123274	1.14563	0.453022
SB02034A2H04.f1_at	NA		-1.16398	0.173519	-1.07115	0.876772
SB03041A2D06.f1_s_at	ENSTGUG00000004980		-1.16396	0.0827765	1.07908	0.887773
0062P0004Z_G09.x2_s_at	ENSTGUG00000007840	EIF4G2	-1.16395	0.384994	1.38536	0.266453
PTA_05.7085.C1.C7658_at	ENSTGUG00000007109	PCCB	-1.16395	0.0388058	1.00847	0.994951
SB03009B2H06.f1_at	ENSTGUG00000001494		-1.16379	0.00773949	-1.02651	0.969291
SB03045B2D03.f1_at	ENSTGUG00000012272	CSMD3	-1.16367	0.115543	-1.15019	0.441381
PTA_05.3954.C1.C4499_at	ENSTGUG00000004334	RPS6	-1.16363	8.4e-05	1.04804	0.738777
0065P0004Z_C02.x0_at	ENSTGUG00000008380	GABRA2	-1.16358	0.136781	1.20675	0.302553
SB03046B2H06.f1_at	ENSTGUG00000011314		-1.16358	0.130492	1.03286	0.967115
PTA_05.1039.C1.C1329_at	ENSTGUG00000005472	EEPD1	-1.16355	0.020308	-1.10586	0.430875
SB02041B2E03.f1_at	NA		-1.16347	0.142236	-1.00817	0.994826
PTA_05.1884.C2.C2328_s_at	ENSTGUG00000012423	PNRC1	-1.16344	0.0601302	-1.05659	0.933779
PTA_05.7288.C1.C7860_s_at	ENSTGUG00000001589	DYNC1I1	-1.16342	0.0298784	1.11905	0.403289
SB03046A2A05.f1_at	ENSTGUG00000009405	SYT8	-1.16341	0.000351306	1.01542	0.973941
SB02031B2G07.f1_at	NA		-1.16338	0.389359	-1.31398	0.378464
PTA_05.4808.C1.C5369_at	ENSTGUG00000002553	LRRC72	-1.16335	0.0601849	-1.03876	0.93997
PTA_05.3272.C1.C3808_at	ENSTGUG00000006040	CST7	-1.16334	0.0362379	-1.15964	0.249814
0061P0023Z_H12.x0_at	NA		-1.16312	0.322229	-1.02349	0.986897
SB03041B2B06.f1_at	ENSTGUG00000012180	QRSL1	-1.16305	0.136781	1.03385	0.966959
PTA_05.4999.C1.C5566_at	ENSTGUG00000016435		-1.16301	0.0672854	-1.02939	0.966958
PTA_05.3377.C1.C3926_at	NA		-1.16299	0.108867	-1.04145	0.945933
SB02036A2H02.f1_at	ENSTGUG00000012885		-1.16298	0.537065	1.17201	0.819812
PTA_05.1321.C1.C1668_at	ENSTGUG00000018646	SNORD22	-1.16298	0.290125	-1.1388	0.724869
SB02017A2D08.f1_at	NA		-1.16287	0.00985175	1.06333	0.838994
PTA_05.578.C1.C747_at	ENSTGUG00000016109	DKK3	-1.16282	0.0686285	-1.12705	0.45027
SB03007B2F09.f1_at	ENSTGUG00000010434	OCA2	-1.1626	0.25318	1.07723	0.889015
0063P0029Z_A03.x0_at	ENSTGUG00000011572	GDAP1	-1.16256	0.113912	1.2374	0.215007
PTA_05.1105.C1.C1403_at	ENSTGUG00000010717	INPP5J	-1.1625	0.000506958	-1.02117	0.959511
SB02018A2C12.f1_at	NA		-1.16247	0.0443184	1.07052	0.882719
SB02020A1A12.f1_at	NA		-1.1623	0.163499	-1.1706	0.430875
SB02026A1G07.f1_at	ENSTGUG00000010917	REPS1	-1.16218	0.555323	-1.19362	0.797151
PTA_05.2567.C1.C3057_at	NA		-1.16202	0.324059	-1.39598	0.178981
SB03051B1E12.f1_s_at	ENSTGUG00000009541	SS18L2	-1.1619	0.0190391	1.02032	0.975036
SB03028A1A09.f1_at	NA		-1.16183	0.451732	-1.02486	0.989127
0058P0049Z_A03.y0_s_at	NA		-1.16181	0.103189	1.11513	0.793078
SB02023B1C02.f1_at	ENSTGUG00000004702	TAF15	-1.16174	0.19839	1.1041	0.779911
PTA_05.1071.C1.C1364_at	ENSTGUG00000008656		-1.1617	0.0247606	1.01498	0.987137
SB02024B2H11.f1_at	ENSTGUG00000011994	COG6	-1.16167	0.108857	-1.18567	0.295281
PTA_05.6102.C1.C6693_at	ENSTGUG00000012151	PPFIBP1	-1.16153	0.124374	1.05001	0.923047
PTA_05.4968.C1.C5530_at	ENSTGUG00000014523	PDZRN3	-1.16147	0.179016	1.03706	0.966449
PTA_05.7.C1.C10_at	ENSTGUG00000000812	SNRNP4	-1.1614	0.334525	-1.10011	0.85741
SB03006B1D04.f1_at	ENSTGUG00000010768	STAT1	-1.16137	0.12741	1.10235	0.723634
PTA_05.4300.C1.C4853_at	NA		-1.16132	0.42524	-1.02358	0.989127
PTA_05.397.C1.C539_s_at	ENSTGUG00000005933	VTN	-1.16129	0.250083	1.02409	0.985447
SB02031A1D05.f1_at	ENSTGUG00000008409		-1.16124	0.114538	-1.04433	0.966959
PTA_05.5828.C1.C6412_at	NA		-1.16122	0.00938611	-1.00984	0.989127
SB02041B2G07.f1_s_at	ENSTGUG00000001124	RSRP1	-1.16121	0.00973098	1.0321	0.95357
SB03004A2A07.f1_at	NA		-1.16118	0.300839	1.2019	0.454013
PTA_05.1654.C1.C2066_at	ENSTGUG00000002947	TSPAN1	-1.16117	0.317633	-1.0357	0.977742
SB010009001D02_at	NA		-1.16113	0.439492	-1.05042	0.973084
PTA_05.6118.C1.C6708_at	ENSTGUG00000007733	TNRC6C	-1.16113	0.0104535	-1.04708	0.786203
PTA_05.4197.C1.C4749_at	ENSTGUG00000005460	SMARCA2	-1.16098	0.0577716	-1.01946	0.986885
PTA_05.882.C1.C1144_at	ENSTGUG00000010716	TMEFF2	-1.16088	0.0313087	-1.06398	0.805998
SB010016000D10_at	NA		-1.16088	0.324909	1.09579	0.863762
SB02005B2H10.f1_at	NA		-1.16081	0.286047	1.14226	0.701118
PTA_05.19.C1.C28_at	ENSTGUG00000006909	EMC6	-1.16071	0.000368843	1.04121	0.838994
PTA_05.4900.C1.C5459_at	NA		-1.16063	0.00862822	-1.04981	0.747549
PTA_05.3611.C1.C4166_at	ENSTGUG00000004581	RPS17	-1.16062	0.00595135	1.03797	0.900713
SB03029A2C09.f1_at	NA		-1.16061	0.249358	-1.34474	0.165253
SB02008B2E07.f1_at	ENSTGUG00000007778	PPFIA2	-1.16061	0.0750892	1.18818	0.254186
SB03006B2H07.f1_at	ENSTGUG00000000435		-1.16047	0.0383145	1.02858	0.976214
0065P0006Z_D05.x0_at	ENSTGUG00000010800	ARGLU1	-1.16042	0.305214	1.12401	0.781623
PTA_05.126.C1.C177_s_at	NA		-1.16034	0.0197138	1.07248	0.734656
PTA_05.2635.C1.C3131_at	NA		-1.16027	0.08496	1.12477	0.51372
PTA_05.1116.C2.C1416_at	NA		-1.16017	0.00440254	1.00747	0.993497
SB03045B1F07.f1_at	ENSTGUG00000011949		-1.16015	0.0389297	-1.05196	0.927212
SB02009B2B09.f1_at	ENSTGUG00000001807	ANK2	-1.16014	0.379127	-1.03596	0.980833
SB03035B2B09.f1_at	ENSTGUG00000000345		-1.16011	0.0235486	1.03845	0.918816
PTA_05.2941.C1.C3458_at	ENSTGUG00000012770	PHF3	-1.16004	0.00995311	-1.19244	0.0827387
0058P0018Z_B02.x0_s_at	ENSTGUG00000009634	ACADS	-1.16	0.0960103	1.13527	0.728215
PTA_05.128.C1.C180_at	ENSTGUG00000006317		-1.15996	0.236361	1.16855	0.768585
0064P0017Z_E05.x0_s_at	NA		-1.15994	0.20005	1.27471	0.222032
SB03014A2D02.f1_x_at	ENSTGUG00000010904	SUCLG1	-1.15989	0.232806	1.16416	0.762357
SB03037A1D04.f1_at	ENSTGUG00000003445	MTA3	-1.15976	0.337058	-1.00552	0.998175
SB02043A1C05.f1_at	NA		-1.15976	0.0485077	1.02214	0.985447
PTA_05.3555.C1.C4105_at	ENSTGUG00000001589	DYNC1I1	-1.15972	0.000441168	-1.02895	0.926367
SB03024A1B02.f1_at	NA		-1.15957	0.194626	1.13503	0.630582
SB03004A2G09.f1_at	ENSTGUG00000012971		-1.15954	0.217095	1.03116	0.977153
SB02041A1A12.f1_s_at	ENSTGUG00000006201	RPAP3	-1.15947	0.165942	1.27184	0.203032
PTA_05.803.C1.C1046_at	ENSTGUG00000000980	NUDC	-1.15944	0.0617115	1.01634	0.989379
0065P0013Z_G05.x0_at	ENSTGUG00000009897	PTPRM	-1.15935	0.0480795	-1.01567	0.989127
SB02012A1E05.f1_at	NA		-1.15925	0.0301865	-1.01899	0.978251
SB03027B2C07.f1_at	ENSTGUG00000004114	SV2C	-1.1592	0.497302	1.27366	0.521014
0064P0017Z_C02.x0_s_at	ENSTGUG00000004072		-1.15916	0.213015	-1.03724	0.967115
SB03044A1H08.f1_at	ENSTGUG00000011143	CDAN1	-1.15914	0.0202487	-1.13047	0.501251
SB02012A1H12.f1_at	NA		-1.15912	0.053913	-1.01179	0.989127
SB03007B2B04.f1_at	ENSTGUG00000003876	IQSEC1	-1.15907	0.162009	1.10042	0.453022
PTA_05.780.C1.C1020_at	ENSTGUG00000010334		-1.15905	0.00134337	1.02942	0.930484
SB02049B2A11.f1_at	NA		-1.15902	0.279123	-1.12638	0.723426
0063P0023Z_A01.y0_at	ENSTGUG00000013579	PAXBP1	-1.15895	0.112432	1.0769	0.587617
SB03037B1F08.f1_at	ENSTGUG00000010003	NPAS2	-1.15894	0.167721	1.0662	0.883674
PTA_05.4797.C1.C5360_at	ENSTGUG00000005829	ZCRB1	-1.15886	0.0113848	-1.00464	0.995845
PTA_05.5780.C1.C6360_at	ENSTGUG00000004201	C9orf114	-1.15883	0.0536862	1.04814	0.946061
PTA_05.974.C2.C1257_at	ENSTGUG00000017395	PSMB4	-1.15879	0.00913962	1.00362	0.997398
PTA_05.1764.C1.C2189_at	ENSTGUG00000004971	PARN	-1.15871	0.0828559	1.09658	0.690554
0064P0011Z_C02.x0_at	ENSTGUG00000010088		-1.15864	0.0449159	1.1221	0.45027
SB03021B1G03.f1_at	ENSTGUG00000010850		-1.15849	0.0417622	1.04159	0.916624
PTA_05.1150.C1.C1453_at	ENSTGUG00000007491	NFKB2	-1.15847	0.00559049	1.08612	0.676276
PTA_05.5020.C1.C5588_at	NA		-1.15846	0.00128139	-1.10335	0.219152
PTA_05.6330.C2.C6920_at	ENSTGUG00000006306	RSRC2	-1.15841	0.00161715	1.0533	0.779911
SB02027B1G07.f1_at	ENSTGUG00000003682		-1.15838	0.107222	-1.08113	0.748107
0063P0003Z_B06.y0_at	NA		-1.15833	0.263511	1.08544	0.861699
PTA_05.1244.C1.C1578_at	ENSTGUG00000000713	NR2F1	-1.15832	0.018989	-1.09373	0.715526
PTA_05.4040.C1.C4583_at	NA		-1.15831	0.00186376	1.07376	0.426177
PTA_05.6493.C1.C7073_at	NA		-1.15829	0.00128279	1.0696	0.432861
SB02019B1C10.f1_at	ENSTGUG00000003116	COG5	-1.15828	0.230695	1.00898	0.994975
PTA_05.7031.C1.C7599_at	ENSTGUG00000017517	RNF2	-1.15819	0.0175135	1.11147	0.362988
SB03044B1D04.f1_at	ENSTGUG00000010082	REV1	-1.1581	0.00354106	1.0135	0.984143
SB03018B1E05.f1_at	NA		-1.15786	0.184511	-1.06293	0.902514
PTA_05.1599.C1.C2003_at	ENSTGUG00000006939	ISCU	-1.15782	0.232593	-1.03965	0.966631
SB03042B1F10.f1_at	NA		-1.15782	0.415689	1.12124	0.840983
PTA_05.7650.C1.C8203_at	ENSTGUG00000011787		-1.1578	0.00327325	1.08295	0.526365
SB03030B2D04.f1_at	ENSTGUG00000018461	RPS25	-1.15779	0.00160765	-1.02855	0.929685
PTA_05.6178.C1.C6768_at	ENSTGUG00000000786		-1.15776	0.138588	-1.00314	0.99895
PTA_05.7035.C1.C7605_at	ENSTGUG00000005512	KIAA895L	-1.15769	0.31549	1.08842	0.873745
PTA_05.3778.C1.C4325_at	ENSTGUG00000006712	SLC4A1	-1.15762	0.275631	1.04102	0.967115
SB03038B1E10.f1_at	ENSTGUG00000006887		-1.15758	0.557848	-1.13873	0.879906
SB02006A1G10.f1_s_at	NA		-1.15753	0.428503	-1.03142	0.986712
PTA_05.3967.C1.C4513_at	ENSTGUG00000006174		-1.1575	0.18724	1.00237	0.99908
SB03017A2G05.f1_at	NA		-1.15747	0.32514	-1.01793	0.991249
SB03016A1B06.f1_at	NA		-1.15747	0.353001	1.03363	0.980891
PTA_05.4474.C1.C5029_at	ENSTGUG00000001582	ATP5A1	-1.15745	0.0294754	1.1112	0.453022
PTA_05.4336.C2.C4888_at	NA		-1.15743	0.125331	1.2545	0.0317566
SB02049A1F10.f1_at	ENSTGUG00000007116	FAM28A	-1.15742	0.113912	1.10509	0.677022
SB03041A2B02.f1_at	ENSTGUG00000005545		-1.1574	0.534063	-1.03199	0.987076
PTA_05.475.C1.C624_at	ENSTGUG00000008645	DPM1	-1.15735	0.165647	1.06128	0.899781
PTA_05.4423.C1.C4975_at	ENSTGUG00000004436	MICU1	-1.15724	0.108319	1.05189	0.909943
0058P0050Z_B10.x0_at	ENSTGUG00000004771	AP2B1	-1.15721	0.199259	1.08449	0.832598
PTA_05.5897.C1.C6481_at	ENSTGUG00000008305		-1.15713	0.0143979	1.01197	0.986885
SB03016B1D07.f1_at	ENSTGUG00000000418	AUH	-1.15712	0.250083	-1.01406	0.992814
SB02010A2D02.f1_at	ENSTGUG00000005721		-1.15707	0.0761617	1.11276	0.571052
PTA_05.5554.C1.C6145_at	ENSTGUG00000017373	PRCC	-1.15703	0.0181744	-1.04955	0.854206
SB02026A1H06.f1_at	NA		-1.15698	0.00759774	1.0268	0.965253
SB03048A2G08.f1_at	ENSTGUG00000000025	BCL9L	-1.15694	0.225467	1.08363	0.851736
SB02046B2D04.f1_at	NA		-1.15693	0.0590504	1.0086	0.994734
PTA_05.55.C1.C76_at	NA		-1.15686	0.101621	1.13116	0.741434
PTA_05.4553.C1.C5112_at	ENSTGUG00000009557	TNK2	-1.15673	0.00588767	-1.00626	0.994761
SB010008000G09_at	ENSTGUG00000005826	U2AF1	-1.15666	0.644541	1.23186	0.798567
SB03018B2A11.f1_at	NA		-1.15663	0.347337	1.15668	0.691904
PTA_05.5043.C1.C5617_at	ENSTGUG00000006003	DNPEP	-1.15662	0.0814381	-1.01428	0.992814
SB03022A2C10.f1_at	NA		-1.15658	0.0502577	1.00796	0.995176
PTA_05.242.C1.C342_at	NA		-1.15658	0.00544075	1.00187	0.99908
SB03003B2H05.f1_at	NA		-1.15657	0.198711	-1.18501	0.412446
SB03034B2H10.f1_s_at	NA		-1.15655	0.180091	1.07598	0.85398
0064P0011Z_A01.x0_at	ENSTGUG00000007181	PDK3	-1.15655	0.145588	1.14948	0.452919
SB03016A2H07.f1_at	ENSTGUG00000010080	SPRTN	-1.15648	0.0568094	-1.02253	0.976205
SB03039B1F12.f1_at	ENSTGUG00000012259	RAD51AP1	-1.15638	0.176953	1.03854	0.961111
PTA_05.3443.C2.C3992_at	ENSTGUG00000005683	AARS	-1.15635	0.63474	1.00961	0.998175
SB03021B1C04.f1_at	ENSTGUG00000000786		-1.15628	0.0360666	1.04142	0.911863
PTA_05.743.C3.C966_at	NA		-1.15626	0.0367743	1.08715	0.786497
SB03001A1E04.f1_at	ENSTGUG00000003111	TMEM88	-1.15621	0.216764	1.09157	0.81733
SB02042A1D08.f1_at	ENSTGUG00000003987		-1.1562	0.0131264	-1.00643	0.995176
PTA_05.171.C1.C248_at	ENSTGUG00000013035	YWHAQ	-1.15618	0.0737242	1.10775	0.595706
PTA_05.54.C1.C75_s_at	ENSTGUG00000001212	PSMA5	-1.15614	0.28689	-1.01512	0.992814
SB02017B1A02.f1_at	ENSTGUG00000009987	EVC	-1.15607	0.176887	1.12371	0.805998
0061P0024Z_A08.x0_at	ENSTGUG00000012157	GPD2	-1.15589	0.2808	-1.01918	0.987387
SB03025A1B11.f2_at	NA		-1.15575	0.0803772	-1.00782	0.996119
AY585717_at	ENSTGUG00000010999	CRY1	-1.15574	0.124473	1.01496	0.987137
SB02003B2D10.f1_at	NA		-1.15572	0.557591	1.32962	0.454013
0063P0033Z_H09.x0_at	ENSTGUG00000003123	GPR22	-1.15562	0.234501	1.2293	0.122764
PTA_05.1273.C4.C1617_s_at	ENSTGUG00000017345	GLUL	-1.15553	0.0969813	-1.04245	0.933563
SB03015B1A02.f1_at	ENSTGUG00000011835	TMEM55A	-1.15541	0.0643839	1.06739	0.814036
SB03027B1A06.f1_s_at	NA		-1.1553	0.250083	1.06971	0.901749
SB03027B2H08.f1_s_at	ENSTGUG00000002656	VPS25	-1.15521	0.0919561	1.06612	0.838994
PTA_05.6644.C1.C7221_at	NA		-1.15513	0.146026	1.05288	0.955807
SB03029A1B05.f1_s_at	ENSTGUG00000016895		-1.15504	0.00960597	1.0636	0.820687
SB02027B2B09.f1_at	NA		-1.15491	0.292008	-1.21837	0.422342
PTA_05.6373.C1.C6960_at	ENSTGUG00000000563	C9orf152	-1.1549	0.0571503	1.04518	0.948429
PTA_05.5694.C1.C6283_at	ENSTGUG00000011827	SERINC1	-1.15482	0.0711838	1.0709	0.801212
PTA_05.4483.C1.C5038_at	ENSTGUG00000006132	MED18	-1.1548	0.0802454	1.03226	0.977594
PTA_05.2563.C1.C3053_at	NA		-1.1547	0.0251246	1.12318	0.580915
SB02014B2B04.f1_at	NA		-1.15468	0.31582	1.07663	0.904293
PTA_05.544.C1.C705_at	ENSTGUG00000002132	EIF4A3	-1.15467	0.109409	-1.0869	0.763395
SB03004A2E06.f1_at	ENSTGUG00000013372	STXBP5L	-1.15458	0.232899	1.16441	0.499164
SB03003B2C10.f1_at	NA		-1.15458	0.00272535	1.02844	0.930915
0065P0012Z_G05.y0_s_at	ENSTGUG00000002139	PSMD11	-1.15445	0.562429	1.01911	0.99388
PTA_05.2543.C1.C3030_at	ENSTGUG00000017499	TMCC2	-1.15431	0.0122239	-1.00832	0.993497
0058P0034Z_F05.y0_at	ENSTGUG00000008821	KCNC1	-1.15423	0.0785439	1.07184	0.802486
SB010010000G07_at	NA		-1.1541	0.116541	1.0113	0.992814
0033P0003Z_F02.y0_at	NA		-1.15404	0.368148	-1.08345	0.904293
SB010025000D10_at	ENSTGUG00000008689	TADA3	-1.15403	0.00113514	-1.01871	0.972256
PTA_05.5073.C1.C5645_at	ENSTGUG00000017414		-1.15402	0.246558	-1.17403	0.453022
PTA_05.6585.C1.C7165_at	ENSTGUG00000013112	RIMKLB	-1.15394	0.225017	1.06383	0.908246
PTA_05.1466.C1.C1833_at	ENSTGUG00000010596	RGS7	-1.15391	0.0337267	1.06438	0.794269
SB010013001F07_at	ENSTGUG00000010811	PDE7B	-1.15391	0.0601302	1.12227	0.442446
PTA_05.6902.C1.C7467_at	ENSTGUG00000007487	NAPB	-1.15384	0.0935734	1.06632	0.837072
SB03050A2B04.f1_at	ENSTGUG00000011231	CCNL1	-1.15383	0.0454183	1.00168	0.999362
PTA_05.7146.C3.C7720_at	NA		-1.15383	0.221926	-1.12153	0.668116
SB03032A1F07.f1_at	ENSTGUG00000002491		-1.15372	0.0705427	-1.14235	0.623338
PTA_05.5728.C1.C6313_at	ENSTGUG00000006944	OGT	-1.15367	0.0274881	1.01719	0.985447
SB03012B2C08.f1_at	ENSTGUG00000014477	HADHA	-1.15349	0.0463731	1.04545	0.900713
PTA_05.3406.C1.C3953_at	ENSTGUG00000008149	GLRA2	-1.15341	0.202093	1.1112	0.452919
SB03031A2C11.f1_s_at	ENSTGUG00000013694	PACSIN1	-1.15328	0.0207472	-1.03943	0.937001
SB03007A2B07.f1_at	ENSTGUG00000002596	SNX13	-1.15326	0.264347	1.10047	0.810918
PTA_05.4430.C1.C4982_at	NA		-1.15322	0.00524879	1.06506	0.789703
PTA_05.1438.C1.C1794_at	ENSTGUG00000004036	PCNA	-1.1532	0.00184337	1.00224	0.998175
PTA_05.865.C1.C1122_at	NA		-1.15317	0.555411	1.01835	0.99388
SB02032A1E06.f2_at	ENSTGUG00000008964	MED13L	-1.15317	0.0702403	1.05798	0.856389
SB03030B1B07.f1_at	ENSTGUG00000012819	ANKRD9	-1.15317	0.0747673	1.02496	0.980833
0058P0013Z_C09.x0_at	ENSTGUG00000010801	REEP1	-1.15311	0.217101	1.3034	0.182363
SB02007B2A06.f1_at	NA		-1.15308	0.267373	-1.00423	0.998895
SB03020B1F11.f1_at	ENSTGUG00000000102	POLE4	-1.15307	0.0449811	1.04165	0.912173
PTA_05.1707.C1.C2128_at	ENSTGUG00000003272	PEX14	-1.15307	0.0509271	1.0077	0.994761
PTA_05.4048.C1.C4591_at	ENSTGUG00000005642	PLEKHB2	-1.15305	0.13434	1.11005	0.661938
PTA_05.6245.C1.C6837_at	ENSTGUG00000011600	EBF3	-1.15302	0.0477984	-1.12248	0.658879
0064P0001Z_A05.x0_at	ENSTGUG00000004321	SLC24A2	-1.15302	0.0377733	-1.02416	0.979411
0065P0027Z_G05.y0_at	ENSTGUG00000010225	ATF4	-1.15302	0.00544054	-1.00855	0.989587
PTA_05.859.C1.C1115_at	NA		-1.153	0.098954	-1.1376	0.425643
SB02047A2F05.f1_x_at	ENSTGUG00000011962		-1.15295	0.180722	1.14285	0.533959
PTA_05.3875.C1.C4423_at	ENSTGUG00000004943		-1.15282	0.31582	1.03307	0.976214
0065P0004Z_D09.x0_at	NA		-1.15282	0.0588131	1.09472	0.640866
0061P0006Z_B06.y0_at	NA		-1.15281	0.0676002	1.02785	0.966449
SB03017B1D07.f1_at	NA		-1.15279	0.128865	1.0586	0.887134
PTA_05.1121.C2.C1422_at	ENSTGUG00000012088	LDHB	-1.15278	0.0138159	1.05378	0.814461
PTA_05.1823.C1.C2262_at	NA		-1.15276	0.0446826	-1.14702	0.284807
SB02024B1E03.f1_at	NA		-1.1527	0.000326208	-1.05988	0.667734
0061P0001Z_D02.y0_at	ENSTGUG00000002216	CAMK1D	-1.15261	0.304503	1.15098	0.37174
PTA_05.7502.C1.C8070_at	ENSTGUG00000000006	PIAS2	-1.15245	0.152335	1.15342	0.448797
SB02036B2H10.f1_at	NA		-1.1524	0.0477984	1.05773	0.838994
PTA_05.622.C1.C803_at	ENSTGUG00000012084		-1.1524	0.024306	-1.00813	0.992814
0061P0015Z_D08.x0_at	ENSTGUG00000010904	SUCLG1	-1.15237	0.173887	1.1758	0.651597
0063P0013Z_F05.x0_at	ENSTGUG00000003101	FZD9	-1.15237	0.0287202	1.06451	0.868798
SB02041B1G07.f1_at	ENSTGUG00000006005	SPOCK3	-1.15236	0.264443	1.05257	0.943313
SB03013B2B03.f1_at	NA		-1.15233	0.115432	-1.08989	0.746402
SB02041A1E02.f1_s_at	ENSTGUG00000004571	MDH2	-1.15211	0.163783	1.13724	0.768585
PTA_05.6378.C1.C6965_at	NA		-1.15207	0.096873	-1.192	0.24096
PTA_05.2744.C1.C3245_at	ENSTGUG00000012753	ZFP42	-1.15206	0.000417901	1.06137	0.647465
0058P0014Z_H12.x0_s_at	ENSTGUG00000006047		-1.15206	0.103985	1.14285	0.438521
SB010016000B04_at	ENSTGUG00000012155	SEC63	-1.15197	0.134894	1.209	0.263163
SB02019A1A04.f1_at	ENSTGUG00000004542	ANP32E	-1.15183	0.0947994	-1.02495	0.973941
SB03016A2A05.f1_at	NA		-1.15177	0.650676	-1.04556	0.986885
PTA_05.7016.C1.C7582_at	ENSTGUG00000012724	CYP46A1	-1.15177	0.381354	1.13153	0.788043
PTA_05.4819.C1.C5378_at	NA		-1.15168	0.00302009	1.01285	0.985447
PTA_05.6925.C1.C7488_at	ENSTGUG00000013248	PEX5	-1.15167	0.00438433	1.03698	0.918816
PTA_05.3269.C1.C3805_at	ENSTGUG00000000370	B4GALT7	-1.15165	0.0324512	1.04358	0.936419
SB03010A2F02.f1_at	ENSTGUG00000001060	TRIM63	-1.15162	0.114108	1.03753	0.949446
SB02039B1C06.f1_at	ENSTGUG00000005303		-1.15154	0.00768553	-1.00506	0.99618
SB02034A2H02.f1_at	ENSTGUG00000008956	METTL9	-1.15148	0.104605	-1.05996	0.866495
PTA_05.6982.C1.C7550_at	ENSTGUG00000008772		-1.15145	6.99e-05	1.03409	0.858778
SB03016A2F02.f1_at	ENSTGUG00000000117		-1.15142	0.0975811	1.09709	0.801178
PTA_05.3998.C1.C4541_at	ENSTGUG00000001500	MTF1	-1.15142	0.151592	1.10241	0.716379
PTA_05.4585.C1.C5143_at	NA		-1.1514	0.0961387	-1.06851	0.823184
PTA_05.2685.C1.C3181_at	NA		-1.15139	0.165128	-1.02002	0.985447
PTA_05.471.C2.C619_s_at	ENSTGUG00000002589	ZBTB48	-1.15136	0.000600934	1.02608	0.939485
SB010024000B06_at	ENSTGUG00000010532	HORMAD2	-1.15132	0.213851	1.04573	0.948691
PTA_05.6852.C1.C7418_at	NA		-1.15132	0.0958107	1.03266	0.977594
0065P0013Z_G09.x0_at	ENSTGUG00000001690	SCARB2	-1.1513	0.0050896	1.07141	0.747242
SB03006B1A10.f1_at	ENSTGUG00000000033		-1.15127	0.117561	-1.07497	0.891217
PTA_05.4294.C1.C4847_at	NA		-1.15114	0.0596727	-1.08736	0.606066
0061P0015Z_H10.x0_at	ENSTGUG00000003155	C9orf64	-1.15111	0.0473059	1.07762	0.730049
0061P0020Z_H10.y0_at	NA		-1.15109	0.361119	-1.05056	0.961621
PTA_05.1747.C1.C2171_at	ENSTGUG00000001552		-1.15109	0.525414	1.0985	0.920853
SB02007B1E08.f1_at	ENSTGUG00000002243	OPTN	-1.15092	0.151485	-1.06439	0.84333
PTA_05.6842.C1.C7409_at	ENSTGUG00000010234	RBM34	-1.1509	0.0663872	-1.19183	0.182363
SB03036B1F07.f1_at	ENSTGUG00000010632	AIFM3	-1.1508	0.00984084	-1.01615	0.978183
SB03016A1F07.f1_at	ENSTGUG00000004026	ACTB	-1.15078	0.11675	1.10848	0.799793
0063P0004Z_D05.x0_s_at	ENSTGUG00000005426	ITM2C	-1.15049	0.406839	1.1528	0.742184
0061P0017Z_G03.x0_at	NA		-1.15047	0.0258614	-1.00588	0.99618
SB02028B2A07.f1_s_at	ENSTGUG00000012703	CDKN1B	-1.15043	0.417081	1.14053	0.786497
PTA_05.6144.C1.C6738_at	NA		-1.15038	0.0258702	-1.01077	0.992814
SB02041A2C04.f1_at	NA		-1.15035	0.138352	-1.14312	0.448797
PTA_05.2110.C1.C2570_at	ENSTGUG00000005436	CDK2AP1	-1.15035	0.0132804	1.02316	0.963495
SB010015000B10_at	NA		-1.15032	0.437728	1.23863	0.473402
PTA_05.4608.C1.C5167_at	ENSTGUG00000008449	ADAT1	-1.15027	0.00722832	-1.00059	0.999468
SB03003B1C02.f1_at	NA		-1.15025	0.349711	-1.01232	0.99388
PTA_05.1578.C1.C1974_s_at	NA		-1.15016	0.0796588	-1.02268	0.985447
0061P0024Z_D05.x0_at	ENSTGUG00000010239	TAB1	-1.15016	0.0441912	1.05212	0.859893
0058P0051Z_B05.x0_at	ENSTGUG00000006020	DBX2	-1.15002	0.135829	1.04502	0.931616
PTA_05.6517.C1.C7096_at	ENSTGUG00000006486	NSRP1	-1.14999	0.186224	-1.10547	0.730162
PTA_05.2278.C1.C2762_at	ENSTGUG00000008700	PI4KA	-1.14989	0.02762	-1.12044	0.309379
PTA_05.7450.C1.C8023_at	ENSTGUG00000009040	WDR6	-1.14988	0.0319522	1.00783	0.99413
SB02039B1A07.f1_at	NA		-1.14987	0.177952	-1.01131	0.992814
PTA_05.232.C1.C332_at	ENSTGUG00000009931	EEF1B2	-1.14982	0.00018225	1.0477	0.759298
PTA_05.3544.C1.C4092_at	ENSTGUG00000006277	MRPL16	-1.14974	0.0446892	1.06616	0.876208
PTA_05.1543.C4.C1930_s_at	ENSTGUG00000011753		-1.14968	0.459482	1.09269	0.909943
0064P0008Z_A04.x0_s_at	ENSTGUG00000003502	H2AFZ	-1.14962	0.00712418	1.0541	0.789466
SB02037B2G11.f1_at	ENSTGUG00000008028	DBNDD1	-1.1496	0.0871982	1.00594	0.995296
PTA_05.2095.C2.C2552_at	ENSTGUG00000012661	RPLP1	-1.14955	0.101979	-1.02971	0.966346
SB03032A1D06.f1_at	ENSTGUG00000012986	C11ORF73	-1.14952	0.239482	-1.01052	0.99388
SB03051B2E08.f1_at	ENSTGUG00000001935	CCDC47	-1.1495	0.297471	1.05632	0.93997
PTA_05.1385.C1.C1735_at	ENSTGUG00000006131	DCTN5	-1.14948	0.0644711	1.04258	0.947993
PTA_05.3525.C1.C4074_at	ENSTGUG00000009422	LRP3	-1.1494	0.00582892	-1.02784	0.93792
PTA_05.7728.C1.C8276_at	ENSTGUG00000002229		-1.14937	0.165181	1.19286	0.323912
SB03028A2A01.f1_at	ENSTGUG00000005885	RPS15A	-1.14934	0.00587921	-1.00894	0.992814
SB03012A1E03.f1_at	ENSTGUG00000000064	TTC36	-1.14932	0.00889163	1.00122	0.999362
SB03037B1G12.f1_at	ENSTGUG00000001443	AKAP9	-1.1493	0.296174	1.20574	0.448797
SB03046A2G09.f1_at	NA		-1.1493	0.111532	-1.17468	0.28555
PTA_05.6952.C1.C7517_at	ENSTGUG00000005595	DNAJB9	-1.14928	0.257096	1.15441	0.566563
PTA_05.5455.C1.C6044_at	NA		-1.14911	0.00167958	-1.01322	0.984831
PTA_05.5189.C1.C5765_at	ENSTGUG00000013199	KLHDC2	-1.1491	0.28085	1.06893	0.905356
0061P0011Z_E04.y0_at	ENSTGUG00000006556	NTHL1	-1.14906	0.244938	-1.01329	0.992814
PTA_05.143.C1.C201_at	NA		-1.149	0.0287898	1.0595	0.878565
SB02032B1D10.f2_at	ENSTGUG00000005659	ABCD3	-1.149	0.256352	1.38672	0.109833
PTA_05.6944.C1.C7510_at	ENSTGUG00000003764		-1.14882	0.0517342	1.08833	0.658313
SB02016A1D09.f1_at	NA		-1.14879	0.132149	1.05729	0.887773
SB03040A2C02.f1_at	NA		-1.14865	0.151554	1.08866	0.774587
SB03041B1A12.f1_at	ENSTGUG00000009745	NFIA	-1.14864	0.165633	1.07747	0.823357
0058P0050Z_H11.y0_at	NA		-1.1486	0.177248	1.04678	0.937491
PTA_05.2815.C1.C3323_at	ENSTGUG00000003644	UBQLN4	-1.14852	0.00499312	1.01794	0.971285
PTA_05.4367.C1.C4919_at	ENSTGUG00000004763	SLITRK2	-1.14851	0.0391959	-1.02825	0.971075
PTA_05.4504.C1.C5062_at	ENSTGUG00000004753	SARAF	-1.14839	0.227183	1.1093	0.742299
SB03025A2H09.f2_at	ENSTGUG00000002790	CWC27	-1.14837	0.102638	1.09174	0.708881
SB02036B2H12.f1_at	ENSTGUG00000003470	PHB	-1.14823	0.171892	-1.19354	0.309786
PTA_05.7187.C1.C7758_at	ENSTGUG00000006895	BET1L	-1.14823	0.0661566	1.09825	0.7857
SB03041B2F07.f1_s_at	ENSTGUG00000017423	CHTOP	-1.14822	0.100588	1.08166	0.847534
PTA_05.7116.C1.C7687_at	ENSTGUG00000015919	BTBD1	-1.1482	0.171326	1.046	0.937636
PTA_05.1133.C1.C1433_at	ENSTGUG00000004529		-1.14807	0.0103224	1.0401	0.879906
PTA_05.2267.C1.C2747_s_at	ENSTGUG00000004537	SLC32A1	-1.14807	0.00278789	1.04797	0.801212
PTA_05.4599.C1.C5157_at	ENSTGUG00000012657	ELMOD1	-1.14801	0.0713326	1.00951	0.992814
SB03020A1G07.f1_at	ENSTGUG00000009799	USP1	-1.14798	0.215086	-1.02664	0.978609
PTA_05.720.C2.C936_at	ENSTGUG00000005607	THAP5	-1.14795	0.353255	1.04185	0.97115
0063P0016Z_D07.x0_at	ENSTGUG00000013213	CD2AP	-1.14781	0.0531011	1.11275	0.453022
SB02011A1E03.f1_at	ENSTGUG00000009645	FYTTD1	-1.14778	0.00507229	-1.0787	0.674688
PTA_05.1614.C1.C2023_at	ENSTGUG00000000680	CHERP	-1.14768	0.0716356	1.01382	0.986885
SB02019A2G03.f1_at	ENSTGUG00000012549	CLN5	-1.14767	0.26706	1.18344	0.448797
PTA_05.5062.C1.C5634_at	ENSTGUG00000006052		-1.14766	0.100494	1.06465	0.917926
PTA_05.2418.C1.C2899_at	ENSTGUG00000017374	QSOX1	-1.14759	0.0494316	-1.03937	0.95374
PTA_05.5312.C2.C5894_at	ENSTGUG00000000827	FAM118B	-1.14752	0.0474157	-1.02206	0.981447
0063P0009Z_A09.x0_s_at	ENSTGUG00000004935	MANBAL	-1.14751	0.00284804	1.05566	0.744556
SB02021B2G06.f1_at	NA		-1.14745	0.0108856	-1.0942	0.376626
PTA_05.7005.C1.C7573_at	NA		-1.14745	0.162009	1.11122	0.822954
PTA_05.5910.C1.C6494_at	NA		-1.14738	0.109822	-1.07431	0.871898
PTA_05.3742.C1.C4289_s_at	ENSTGUG00000002778	PMPCB	-1.14729	0.0446892	1.10817	0.454013
PTA_05.3506.C1.C4056_at	ENSTGUG00000000200	TTC1	-1.14728	0.00451511	1.04675	0.863229
SB02031B1G07.f1_at	ENSTGUG00000005073	MARCH4	-1.14726	0.378431	-1.26575	0.376626
0058P0017Z_E12.x0_at	NA		-1.14713	0.0932062	1.09033	0.701118
PTA_05.2165.C1.C2631_at	ENSTGUG00000000352		-1.14701	0.0327874	1.0885	0.768585
PTA_05.623.C1.C804_at	ENSTGUG00000001705	SOWAHB	-1.14698	0.00826734	1.0504	0.812104
PTA_05.3803.C1.C4349_at	ENSTGUG00000009410	SLC25A28	-1.14692	0.0372652	-1.01704	0.986712
SB02003A1C04.f2_at	ENSTGUG00000017382	TOR1AIP1	-1.1469	0.11472	-1.00108	0.999468
SB02028B1H08.f1_at	NA		-1.14686	0.0736274	-1.04773	0.946061
PTA_05.5458.C1.C6047_at	ENSTGUG00000000603		-1.14686	0.0467488	-1.03074	0.949446
PTA_05.5418.C1.C6005_at	ENSTGUG00000001616	TRAPPC3	-1.14664	0.015375	1.07871	0.748231
SB03025B1H10.f2_at	ENSTGUG00000000007	KDM3B	-1.14663	0.159852	-1.11335	0.604525
PTA_05.2762.C2.C3263_at	ENSTGUG00000003689		-1.14662	0.00168913	-1.00953	0.986885
PTA_05.4085.C1.C4625_at	ENSTGUG00000001494		-1.14661	0.00595703	1.02393	0.966188
0063P0023Z_G07.x0_at	ENSTGUG00000014601	SLC23A1	-1.14652	0.00512243	1.03954	0.866868
SB02032A2G05.f2_at	ENSTGUG00000002589	ZBTB48	-1.1465	0.0199558	-1.00105	0.999468
SB02004B1H07.f1_at	ENSTGUG00000011712	HSPH1	-1.14648	0.246558	1.15986	0.496259
SB02006B1H06.f1_at	NA		-1.14644	0.077648	1.06154	0.832376
SB03038A2G07.f1_at	ENSTGUG00000010558	WHSC1	-1.1464	0.0786368	1.08666	0.701385
[truncated: 20,110 more rows]
